# Supplementary material for: A High-Coverage Mesolithic Aurochs Genome and Effective Leveraging of Ancient Cattle Genomes Using Whole Genome Imputation
Source: Mol Biol Evol. 2024 Apr 25;41(5):msae076. doi: 10.1093/molbev/msae076 (PMC11090068; doi:10.1093/molbev/msae076)
Supplement: msae076_Supplementary_Data [file msae076_supplementary_data.zip]

Archive with 2 entries (2 files):
- SI_Tables_Erven_et_al_accepted.xlsx
- SI_Figures_Cattle_Imputation_Resubmission.pdf
