# Supplementary material for: A High-Coverage Mesolithic Aurochs Genome and Effective Leveraging of Ancient Cattle Genomes Using Whole Genome Imputation
Source: Mol Biol Evol. 2024 Apr 25;41(5):msae076. doi: 10.1093/molbev/msae076 (PMC11090068; doi:10.1093/molbev/msae076)
Supplement: msae076_Supplementary_Data [file msae076_supplementary_data.zip › SI_Tables_Erven_et_al_accepted.xlsx]

## Sheet: Table SI 1-Ancient_samples_info
Supplementary Table 1. Overview of the information and sequencing statistics for ancient genomes
Sample Name	Species	Calibrated Radiocarbon Date	Cultural Period	Site	Country	Published	Accession	Project	Total Reads	Reads After Quality Filtering	Average Coverage	Imputation Test
Win1	Bos taurus	424-569 CE	Early Medieval	Winsum-Bruggeburen	Netherlands	New	ERS18863806	ERA29599695	1358394429	822381911	18.69	Yes
Bed3	Bos primigenius	9852-9376 BCE	Mesolithic	Bedburg-Königshoven	Germany	New	ERS18863807	ERA29599695	4.26534e+09	1129328809	18.49	Yes
Sub1	Bos taurus	6226-6020 BCE	Neolithic	Erbaba Höyük	Turkey	Verdugo et al 2019	SAMEA5577393	PRJEB31621	2575506641	845602229	13.85	Yes
Bes2	Bos taurus x Bos indicus	1295-1398 CE	Medieval	Bestansur	Iraq	Verdugo et al 2019	SAMEA5577352	PRJEB31621	2440131518	677581657	13.8	Yes
Ace1	Bos taurus		Bronze Age	Acemhöyük	Turkey	Verdugo et al 2019	ERR3305551	PRJEB31621	21951434	6459798	0.11	No
Bel2	Bos taurus		Late Neolithic	Belovode-Veliko Laole	Serbia	Verdugo et al 2019	ERR3305553	PRJEB31621	45000772	8161072	0.13	No
Bes1	Bos taurus x Bos indicus	1292-1399 cal CE	Iron Age	Bestansur	Iraq	Verdugo et al 2019	SAMEA5577351	PRJEB31621	428155168	115398608	2.08	No
Bub1	Bos taurus		Early Eneolithic	Bubanj	Serbia	Verdugo et al 2019	SAMEA5577355	PRJEB31621	64755274	23240815	0.45	No
Ch22	Bos primigenius		Early Chalcolithic	Çatalhöyük	Turkey	Verdugo et al 2019	SAMEA5577358	PRJEB31621	479280742	16062145	0.31	No
CPC98	Bos primigenius	4904-4718 BCE	Mesolithic	Carsington Passenger Cave	UK	Park et al 2015	SRR2460709/SRR2463292	PRJNA294709	1985862552	235166555	3.77	No
Gyu2	Bos primigenius	5371-5216 BCE	Neolithic	Gyumri district	Armenia	Verdugo et al 2019	SAMEA5577362	PRJEB31621	403938377	96288904	1.7	No
Men1	Bos taurus		Neolithic	Menteşe	Turkey	Verdugo et al 2019	SAMEA5577376	PRJEB31621	1214058437	153157265	2.92	No
Men2	Bos taurus	6061-5888 BCE	Neolithic	Menteşe	Turkey	Verdugo et al 2019	SAMEA5577377	PRJEB31621	816487427	119413250	1.85	No
Plo1	Bos taurus		Late Neolithic	Pločnik	Serbia	Verdugo et al 2019	ERR3305570	PRJEB31621	18714350	7998537	0.13	No
Plo2	Bos taurus		Late Neolithic	Pločnik	Serbia	Verdugo et al 2019	SAMEA5577381	PRJEB31621	61939545	30962640	0.48	No
Plo3	Bos taurus		Late Neolithic	Pločnik	Serbia	Verdugo et al 2019	SAMEA5577382	PRJEB31621	252665630	152732611	2.63	No
Plo4	Bos taurus		Late Neolithic	Pločnik	Serbia	Verdugo et al 2019	SAMEA5577383	PRJEB31621	281409892	166480362	2.86	No
Plo7	Bos taurus		Late Neolithic	Pločnik	Serbia	Verdugo et al 2019	ERR3305573	PRJEB31621	22022115	6910699	0.11	No
Plo8	Bos taurus		Late Neolithic	Pločnik	Serbia	Verdugo et al 2019	SAMEA5577387	PRJEB31621	58137810	11887027	0.2	No
Stu1	Bos taurus		Late Neolithic	Stubline	Serbia	Verdugo et al 2019	ERR3305575	PRJEB31621	42356846	9221041	0.15	No
Tsa1	Bos taurus x Bos indicus		Iron Age	Tel es-Safi	Israel	Verdugo et al 2019	SAMEA5577407	PRJEB31621	163842990	58264416	0.96	No

## Sheet: Table-SI-2_Modern_samples_refer
Supplementary Table 2: Overview of the information of modern samples in the reference panel, summarizing breed, species, group, origin, accession IDs (ENA), sex, Mean genomic coverage of samples after duplicate removal and Q25 filter calculated with Qualimap, as well as the number of SNPs and percentage of missingness per sample
ID	Breed	Species	Group	Origin	Accession ID	Accession Project ID	Sex	Mean genomic coverage Post Filtering	# of SNPs	Missingness %
Alent1-ERR3305588	Alentejana	Bos taurus	South-Central European taurine	Portugal, South Europe	ERR3305588	PRJEB31621	Male	26.88	21646453	0.04433
Angus-SRR1355237	Angus	Bos taurus	North European Taurine	Scotland, North Europe	SRR1355237	PRJNA176557	Male	12.05	21158166	2.299
Angus-SRR1365144	Angus	Bos taurus	North European Taurine	Scotland, North Europe	SRR1365144	PRJNA176557	Male	13.66	21446016	0.9699
Angus-SRR1425124	Angus	Bos taurus	North European Taurine	Scotland, North Europe	SRR1425124	PRJNA176557	Male	14.01	21452955	0.9378
Angus-SRR1425145	Angus	Bos taurus	North European Taurine	Scotland, North Europe	SRR1425145	PRJNA176557	Male	10.92	20789500	4.001
Ankole_SRR3656915	Ankole	Bos taurus x Bos indicus	African hybrid	East Africa	SRR3656915	PRJNA312138	Female	8.46	18100472	16.42
Ankole_SRR3656921	Ankole	Bos taurus x Bos indicus	African hybrid	East Africa	SRR3656921	PRJNA312138	Female	8.17	17775499	17.92
Baoule_ERR4472501	Baoule	Bos taurus	African taurine	Ivory Coast, Africa	ERR4472501	PRJEB39924	Female	28.46	21642597	0.06214
Baoule_ERR4472506	Baoule	Bos taurus	African taurine	Ivory Coast, Africa	ERR4472506	PRJEB39924	Female	31.14	21647143	0.04114
Baoule_ERR4472507	Baoule	Bos taurus	African taurine	Ivory Coast, Africa	ERR4472507	PRJEB39924	Female	30.56	21645847	0.04713
Baoule_ERR4472508	Baoule	Bos taurus	African taurine	Ivory Coast, Africa	ERR4472508	PRJEB39924	Female	30	21647079	0.04144
Baoule_ERR4472510	Baoule	Bos taurus	African taurine	Ivory Coast, Africa	ERR4472510	PRJEB39924	Female	28.09	21646641	0.04346
Baoule_ERR4472515	Baoule	Bos taurus	African taurine	Ivory Coast, Africa	ERR4472515	PRJEB39924	Male	25.77	21645265	0.04982
Baoule_ERR4472516	Baoule	Bos taurus	African taurine	Ivory Coast, Africa	ERR4472516	PRJEB39924	Female	28.51	21644989	0.05109
Bashan_XH8	Bashan	Bos taurus x Bos indicus	North-East Asian hybrid	Northcentral China, East Asia	SRR5507209	PRJNA379859	Male	9.51	19166276	11.5
Bashan_XH9	Bashan	Bos taurus x Bos indicus	North-East Asian hybrid	Northcentral China, East Asia	SRR5507208	PRJNA379859	Male	8.31	18013526	16.82
Bashan_XZ1	Bashan	Bos taurus x Bos indicus	North-East Asian hybrid	Northcentral China, East Asia	SRR5507207	PRJNA379859	Male	9.82	18383422	15.11
Bashan_XZ2	Bashan	Bos taurus x Bos indicus	North-East Asian hybrid	Northcentral China, East Asia	SRR5507206	PRJNA379859	Male	8.15	17744155	18.06
Bashan_XZ3	Bashan	Bos taurus x Bos indicus	North-East Asian hybrid	Northcentral China, East Asia	SRR5507205	PRJNA379859	Male	9.24	18700187	13.65
BeltedGalloway-SAMN05803879	Belted Galloway	Bos taurus	North European Taurine	Scotland, North Europe	SAMN05803879	PRJNA238491	Female	14.02	21297905	1.654
BeltedGalloway-SAMN05803880	Belted Galloway	Bos taurus	North European Taurine	Scotland, North Europe	SAMN05803880	PRJNA238491	Female	13.05	21190625	2.149
Bohai-BH1	Bohai Black	Bos taurus x Bos indicus	North-East Asian hybrid	Northcentral China, East Asia	SRR5507227	PRJNA379859	Male	7.95	17984228	16.96
Bohai-BH4	Bohai Black	Bos taurus x Bos indicus	North-East Asian hybrid	Northcentral China, East Asia	SRR5507225	PRJNA379859	Male	9.09	19623469	9.386
Bohai-BH5	Bohai Black	Bos taurus x Bos indicus	North-East Asian hybrid	Northcentral China, East Asia	SRR5507224	PRJNA379859	Male	8.78	19245529	11.13
Bohai-BH8	Bohai Black	Bos taurus x Bos indicus	North-East Asian hybrid	Northcentral China, East Asia	SRR5507223	PRJNA379859	Female	7.92	17819093	17.72
Boskarin-SRR8426534	Boskarin	Bos taurus	North European Taurine	Croatia, Central Europe	SRR8426534	PRJNA514237	Male	8.09	17784593	17.88
Brahman-SRR6650022	Brahman	Bos indicus	India-Pakistan indicine	India/USA	SRR6650022	PRJNA432125	Male	14.44	21390528	1.226
Brahman-SRR6650023	Brahman	Bos indicus	India-Pakistan indicine	India/USA	SRR6650023	PRJNA432125	Male	14.48	21397615	1.193
Brahman-SRR6650031	Brahman	Bos indicus	India-Pakistan indicine	India/USA	SRR6650031	PRJNA432125	Male	16.1	21524977	0.6053
BrownSwiss-ERR1746314	Brown Swiss	Bos taurus	North European Taurine	Switzerland, Central Europe	ERR1746314	PRJEB18113	Female	13.74	21089778	2.615
BrownSwiss-ERR1746315	Brown Swiss	Bos taurus	North European Taurine	Switzerland, Central Europe	ERR1746315	PRJEB18113	Female	14.68	21416422	1.107
BrownSwiss-ERR1747023	Brown Swiss	Bos taurus	North European Taurine	Switzerland, Central Europe	ERR1747023	PRJEB18113	Female	15.22	21503262	0.7055
BrownSwiss-ERR1766310	Brown Swiss	Bos taurus	North European Taurine	Switzerland, Central Europe	ERR1766310	PRJEB18113	Male	14.4	20867752	3.64
Chaidamu-SRR5507272	Chaidamu Yellow Cattle	Bos taurus	North-East Asian taurine	Northern China, East Asia	SRR5507272	PRJNA379859	Male	10.67	20282944	6.341
Charolais-SRR1343169	Charolais	Bos taurus	South-Central European taurine	France, South Europe	SRR1343169	PRJNA176557	Male	8.84	19287660	10.94
Charolais-SRR1348584	Charolais	Bos taurus	South-Central European taurine	France, South Europe	SRR1348584	PRJNA176557	Male	8.73	18894580	12.75
Charolais-SRR1355254	Charolais	Bos taurus	South-Central European taurine	France, South Europe	SRR1355254	PRJNA176557	Male	8.55	18274210	15.62
Charolais-SRR1355258	Charolais	Bos taurus	South-Central European taurine	France, South Europe	SRR1355258	PRJNA176557	Male	14.1	21427862	1.054
Chianina-SAMN05216091	Chianina	Bos taurus	South-Central European taurine	Italy, Southern Europe	SAMN05216091	PRJNA324822	Male	11.29	20347019	6.045
Dabieshan-SRR5507191	Dabieshan	Bos taurus x Bos indicus	North-East Asian hybrid	China, East Asian	SRR5507191	PRJNA379859	Male	11.28	19910315	8.061
Dabieshan-SRR5507192	Dabieshan	Bos taurus x Bos indicus	North-East Asian hybrid	China, East Asian	SRR5507192	PRJNA379859	Male	8.66	17451696	19.41
Devon-SRR1346378	Devon	Bos taurus	North European Taurine	England, North Europe	SRR1346378	PRJNA176557	Male	10.17	20184166	6.797
Dexter-SAMN05803883	Dexter	Bos taurus	North European Taurine	Ireland, North Europe	SAMN05803883	PRJNA238491	Male	14.32	21381878	1.266
Dexter-SAMN05803888	Dexter	Bos taurus	North European Taurine	Ireland, North Europe	SAMN05803888	PRJNA238491	Female	12.5	21065162	2.729
Finncattle-ERR2734942	Finncattle	Bos taurus	South-Central European taurine	Finland, Central Europe	ERR2734942	PRJEB28185	Female	9.54	19453428	10.17
Finncattle-ERR2734943	Finncattle	Bos taurus	South-Central European taurine	Finland, Central Europe	ERR2734943	PRJEB28185	Female	9.39	19397684	10.43
Finncattle-ERR2734944	Finncattle	Bos taurus	South-Central European taurine	Finland, Central Europe	ERR2734944	PRJEB28185	Female	9.15	18717117	13.57
Finncattle-ERR2734945	Finncattle	Bos taurus	South-Central European taurine	Finland, Central Europe	ERR2734945	PRJEB28185	Female	9.59	19311266	10.83
Finncattle-ERR2734946	Finncattle	Bos taurus	South-Central European taurine	Finland, Central Europe	ERR2734946	PRJEB28185	Female	9.34	18611738	14.06
Finncattle-ERR2734948	Finncattle	Bos taurus	South-Central European taurine	Finland, Central Europe	ERR2734948	PRJEB28185	Female	9.33	18695020	13.67
Finncattle-ERR2734949	Finncattle	Bos taurus	South-Central European taurine	Finland, Central Europe	ERR2734949	PRJEB28185	Female	9.29	19084832	11.87
Finncattle-ERR2734950	Finncattle	Bos taurus	South-Central European taurine	Finland, Central Europe	ERR2734950	PRJEB28185	Female	8.76	18377562	15.14
Finncattle-ERR2734951	Finncattle	Bos taurus	South-Central European taurine	Finland, Central Europe	ERR2734951	PRJEB28185	Female	8.81	18651644	13.87
Gelbvieh-SRR1346388	Gelbvieh	Bos taurus	South-Central European taurine	Germany, Central Europe	SRR1346388	PRJNA176557	Male	9.43	20053983	7.398
Gelbvieh-SRR1348575	Gelbvieh	Bos taurus	South-Central European taurine	Germany, Central Europe	SRR1348575	PRJNA176557	Male	10.07	20323005	6.156
Gelbvieh-SRR1355236	Gelbvieh	Bos taurus	South-Central European taurine	Germany, Central Europe	SRR1355236	PRJNA176557	Male	12.1	18294484	15.52
Gelbvieh-SRR1365112	Gelbvieh	Bos taurus	South-Central European taurine	Germany, Central Europe	SRR1365112	PRJNA176557	Male	12.21	21152247	2.326
Gir-SRR2016752	Gir	Bos indicus	India-Pakistan indicine	India	SRR2016752	PRJNA277147	Male	11.26	18612103	14.06
Gourounsi-ERR4494254	Gourounsi	Bos taurus	African taurine	Burkina Faso, Africa	ERR4494254	PRJEB39924	Female	30.42	21643171	0.05948
Gourounsi-ERR4494255	Gourounsi	Bos taurus	African taurine	Burkina Faso, Africa	ERR4494255	PRJEB39924	Female	27.16	21642701	0.06165
Gourounsi-ERR4494323	Gourounsi	Bos taurus	African taurine	Burkina Faso, Africa	ERR4494323	PRJEB39924	Female	33.67	21643359	0.05862
Hanwoo-SRR934415	Hanwoo	Bos taurus	North-East Asian taurine	Korea, East Asia	SRR934415	PRJNA210519	Male	10.19	19824372	8.458
Hanwoo-SRR934417	Hanwoo	Bos taurus	North-East Asian taurine	Korea, East Asia	SRR934417	PRJNA210519	Male	9.82	19048724	12.04
Hanwoo-SRR934418	Hanwoo	Bos taurus	North-East Asian taurine	Korea, East Asia	SRR934418	PRJNA210519	Male	10.21	19945452	7.899
Hanwoo-SRR934419	Hanwoo	Bos taurus	North-East Asian taurine	Korea, East Asia	SRR934419	PRJNA210519	Male	9.93	20021886	7.546
Hanwoo-SRR934432	Hanwoo	Bos taurus	North-East Asian taurine	Korea, East Asia	SRR934432	PRJNA210519	Male	10.8	20703837	4.397
Har03	Hariana	Bos indicus	India-Pakistan indicine	Pakistan/India	SRS3120723	PRJNA379859	Female	29.85	21628510	0.1272
Hereford-SRR1365124	Hereford	Bos taurus	North European Taurine	England, North Europe	SRR1365124	PRJNA176557	Male	13.27	21351517	1.406
Hereford-SRR1365126	Hereford	Bos taurus	North European Taurine	England, North Europe	SRR1365126	PRJNA176557	Male	13.48	21359854	1.368
Hereford-SRR1365128	Hereford	Bos taurus	North European Taurine	England, North Europe	SRR1365128	PRJNA176557	Male	13.1	21330282	1.504
Hereford-SRR1365131	Hereford	Bos taurus	North European Taurine	England, North Europe	SRR1365131	PRJNA176557	Male	13.92	21406068	1.154
Hereford-SRR1365137	Hereford	Bos taurus	North European Taurine	England, North Europe	SRR1365137	PRJNA176557	Male	10.98	19733482	8.878
High2-ERR3305587	Highland	Bos taurus	North European Taurine	Scotland, North Europe	ERR3305587	PRJEB31621	Male	32.72	21644136	0.05503
Holstein-SRR1346386	Holstein	Bos taurus	North European Taurine	Netherlands, North Europe	SRR1346386	PRJNA176557	Male	10.31	20568973	5.02
Holstein-SRR1348583	Holstein	Bos taurus	North European Taurine	Netherlands, North Europe	SRR1348583	PRJNA176557	Male	18.57	21610781	0.2091
Holstein-SRR1425129	Holstein	Bos taurus	North European Taurine	Netherlands, North Europe	SRR1425129	PRJNA176557	Male	13.64	21439353	1.001
Holstein-SRR1425133	Holstein	Bos taurus	North European Taurine	Netherlands, North Europe	SRR1425133	PRJNA176557	Male	13.68	21441163	0.9923
Holstein-SRR1425144	Holstein	Bos taurus	North European Taurine	Netherlands, North Europe	SRR1425144	PRJNA176557	Male	14.22	21482648	0.8007
Jersey-SRR3497161	Jersey	Bos taurus	South-Central European taurine	Jersey - Channel Islands	SRR3497161	PRJNA318089	Male	12.46	21064703	2.731
Jersey-SRR3497162	Jersey	Bos taurus	South-Central European taurine	Jersey - Channel Islands	SRR3497162	PRJNA318089	Female	13.35	20643501	4.676
Jersey-SRR3497451	Jersey	Bos taurus	South-Central European taurine	Jersey - Channel Islands	SRR3497451	PRJNA318089	Female	10.46	20084894	7.255
Jersey-SRR3497462	Jersey	Bos taurus	South-Central European taurine	Jersey - Channel Islands	SRR3497462	PRJNA318089	Male	10.51	20102102	7.176
Jersey-SRR3497467	Jersey	Bos taurus	South-Central European taurine	Jersey - Channel Islands	SRR3497467	PRJNA318089	Female	13.2	21057267	2.765
Jersey-SRR3497611	Jersey	Bos taurus	South-Central European taurine	Jersey - Channel Islands	SRR3497611	PRJNA318089	Male	11.49	20322688	6.157
Jian-SRR5507281	Jian	Bos indicus	South Chinese indicine	Southeast China, East Asia	SRR5507281	PRJNA379859	Male	8.87	18162362	16.13
Jian-SRR5507282	Jian	Bos indicus	South Chinese indicine	Southeast China, East Asia	SRR5507282	PRJNA379859	Male	9.84	19438230	10.24
Jiangxi-SRR5507285	Guangfeng/Jiangxi	Bos indicus	South Chinese indicine	Southeast China, East Asia	SRR5507285	PRJNA379859	Male	9.11	18631648	13.97
Jiangxi-SRR5507286	Guangfeng/Jiangxi	Bos indicus	South Chinese indicine	Southeast China, East Asia	SRR5507286	PRJNA379859	Male	8.31	17581281	18.82
Jiaxian-JX10M	Jiaxian Red	Bos taurus x Bos indicus	North-East Asian hybrid	Northcentral China, East Asia	SRR5507230	PRJNA379859	Male	9.45	18784838	13.26
Jiaxian-JX1M	Jiaxian Red	Bos taurus x Bos indicus	North-East Asian hybrid	Northcentral China, East Asia	SRR5507232	PRJNA379859	Male	9.63	19058084	12
Jiaxian-JX21	Jiaxian Red	Bos taurus x Bos indicus	North-East Asian hybrid	Northcentral China, East Asia	SRR5507228	PRJNA379859	Male	9.56	19922047	8.007
Jiaxian-JX6M	Jiaxian Red	Bos taurus x Bos indicus	North-East Asian hybrid	Northcentral China, East Asia	SRR5507229	PRJNA379859	Male	11.99	19749952	8.802
Jiaxian-JX8M	Jiaxian Red	Bos taurus x Bos indicus	North-East Asian hybrid	Northcentral China, East Asia	SRR5507231	PRJNA379859	Male	10.44	18586391	14.17
Kazakh-HSK1	Kazakh	Bos taurus	North-East Asia taurine	Northwest China, East Asia	SRR5507257	PRJNA379859	Male	9.21	18089620	16.47
Kazakh-HSK25	Kazakh	Bos taurus	North-East Asia taurine	Northwest China, East Asia	SRR5507260	PRJNA379859	Male	11.2	20004020	7.629
Kazakh-HSK26	Kazakh	Bos taurus	North-East Asia taurine	Northwest China, East Asia	SRR5507255	PRJNA379859	Male	8.9	18480576	14.66
Kazakh-HSK29	Kazakh	Bos taurus	North-East Asia taurine	Northwest China, East Asia	SRR5507254	PRJNA379859	Male	8.48	18237817	15.78
Kazakh-HSK8	Kazakh	Bos taurus	North-East Asia taurine	Northwest China, East Asia	SRR5507256	PRJNA379859	Male	9.74	19547967	9.734
Kenana-SRR3694651	Kenana	Bos taurus x Bos indicus	African hybrid	Sudan, East Africa	SRR3694651	PRJNA312138	Female	8.16	17334397	19.96
Kenana-SRR3694652	Kenana	Bos taurus x Bos indicus	African hybrid	Sudan, East Africa	SRR3694652	PRJNA312138	Female	8.3	17758141	18
Kenana-SRR3694653	Kenana	Bos taurus x Bos indicus	African hybrid	Sudan, East Africa	SRR3694653	PRJNA312138	Female	8.29	17821678	17.71
Kenana-SRR3694654	Kenana	Bos taurus x Bos indicus	African hybrid	Sudan, East Africa	SRR3694654	PRJNA312138	Female	7.97	17424193	19.54
Kenana-SRR3694655	Kenana	Bos taurus x Bos indicus	African hybrid	Sudan, East Africa	SRR3694655	PRJNA312138	Female	8.15	17828002	17.68
Laguna-ERR3293557	Lagune	Bos taurus	African Taurine	Benin, West/Central Africa	ERR3293557	PRJEB31621	Male	20.74	21637133	0.08737
Limousin-SRR1365134	Limousin	Bos taurus	South-Central European taurine	France, South Europe	SRR1365134	PRJNA176557	Male	10.36	18652586	13.87
Limousin-SRR1365136	Limousin	Bos taurus	South-Central European taurine	France, South Europe	SRR1365136	PRJNA176557	Male	10.13	18606780	14.08
Lingnan-SXLN13	Lingnan/Linnan	Bos taurus x Bos indicus	North-East Asian hybrid	Northcentral China, East Asia	SRR5507222	PRJNA379859	Male	9.4	19417576	10.34
Lingnan-SXLN19	Lingnan/Linnan	Bos taurus x Bos indicus	North-East Asian hybrid	Northcentral China, East Asia	SRR5507220	PRJNA379859	Male	8	17932426	17.19
Lingnan-SXLN26	Lingnan/Linnan	Bos taurus x Bos indicus	North-East Asian hybrid	Northcentral China, East Asia	SRR5507219	PRJNA379859	Male	8.3	18504373	14.55
Lingnan-SXLN6	Lingnan/Linnan	Bos taurus x Bos indicus	North-East Asian hybrid	Northcentral China, East Asia	SRR5507215	PRJNA379859	Male	8.32	17830320	17.67
Luxi-LX78	Luxi	Bos taurus x Bos indicus	North-East Asian hybrid	Northcentral China, East Asia	SRR5507242	PRJNA379859	Male	9.44	19880308	8.2
Luxi-LX80	Luxi	Bos taurus x Bos indicus	North-East Asian hybrid	Northcentral China, East Asia	SRR5507240	PRJNA379859	Male	7.73	17739739	18.08
Luxi-LX85	Luxi	Bos taurus x Bos indicus	North-East Asian hybrid	Northcentral China, East Asia	SRR5507238	PRJNA379859	Male	8.76	19166282	11.5
MaineAnjou-SRR1355238	Maine Anjou	Bos taurus	South-Central European taurine	France, South Europe	SRR1355238	PRJNA176557	Male	11.01	20881684	3.576
MaineAnjou-SRR1355245	Maine Anjou	Bos taurus	South-Central European taurine	France, South Europe	SRR1355245	PRJNA176557	Male	12.33	21150413	2.335
MaineAnjou-SRR1355259	Maine-Anjou / Rouge des Pres	Bos taurus	South-Central European taurine	France, South Europe	SRR1355259	PRJNA176557	Male	14.16	21370112	1.32
MaineAnjou-SRR1365108	Maine Anjou	Bos taurus	South-Central European taurine	France, South Europe	SRR1365108	PRJNA176557	Male	11.95	21037306	2.857
MaineAnjou-SRR1365125	Maine Anjou	Bos taurus	South-Central European taurine	France, South Europe	SRR1365125	PRJNA176557	Male	12.98	21325940	1.524
Maremmana-SRR8426543	Maremmana	Bos taurus	South-Central European taurine	Italy, South Europe	SRR8426543	PRJNA514237	Female	8.54	18059735	16.61
Mishima06	Mishima	Bos taurus	North-East Asian taurine	Japan, East Asia	DRR001769, DRR001776, DRR001779	PRJDB2660	Female	9.6	17408199	19.62
Mongolian-MG12	Mongolian	Bos taurus	North-East Asian taurine	Northwest China, East Asia	SRR5507265	PRJNA379859	Male	10.79	19823706	8.461
Mongolian-MG14	Mongolian	Bos taurus	North-East Asian taurine	Northwest China, East Asia	SRR10809660	PRJNA379859	Male	10.03	18420608	14.94
Mongolian-MG17	Mongolian	Bos taurus	North-East Asian taurine	Northwest China, East Asia	SRR10809657	PRJNA379859	Male	10.16	19813758	8.507
Mongolian-MG37	Mongolian	Bos taurus	North-East Asian taurine	Northwest China, East Asia	SRR5507261	PRJNA379859	Male	9.1	19080909	11.89
Montbeliarde-ERR883698	Montbeliarde	Bos taurus	South-Central European taurine	France, South Europe	ERR883698	PRJEB9343	Male	8.5	18286909	15.56
Montbeliarde-ERR883699	Montbeliarde	Bos taurus	South-Central European taurine	France, South Europe	ERR883699	PRJEB9343	Male	9.2	19330821	10.74
Montbeliarde-ERR883701	Montbeliarde	Bos taurus	South-Central European taurine	France, South Europe	ERR883701	PRJEB9343	Male	8.52	18204642	15.94
Nanyang-SRR5507237	Nanyang	Bos taurus	North-East Asian taurine	China	SRR5507237	PRJNA379859	Female	8.81	17614431	18.66
Ndama-SRR3693420	Ndama	Bos taurus	African taurine	Nigeria, West Africa	SRR3693420	PRJNA312138	Female	8.14	17677726	18.37
Ndama-SRR3694478	Ndama	Bos taurus	African taurine	Nigeria, West Africa	SRR3694478	PRJNA312138	Female	8.44	18182118	16.04
Ndama-SRR3694578	Ndama	Bos taurus	African taurine	Nigeria, West Africa	SRR3694578	PRJNA312138	Female	8.21	17956472	17.08
Normande-ERR883704	Normande	Bos taurus	South-Central European taurine	France, South Europe	ERR883704	PRJEB9343	Male	9.87	19548371	9.733
Normande-ERR883714	Normande	Bos taurus	South-Central European taurine	France, South Europe	ERR883714	PRJEB9343	Male	9.04	18529736	14.44
Ogaden-SRR3225526	Ogaden	Bos taurus x Bos indicus	African hybrid	Ethiopia, Africa	SRR3225526	PRJNA312138	Female	8.35	17922483	17.24
Ogaden-SRR3490689	Ogaden	Bos taurus x Bos indicus	African hybrid	Ethiopia, Africa	SRR3490689	PRJNA312138	Female	7.91	17334367	19.96
Ogaden-SRR3491019	Ogaden	Bos taurus x Bos indicus	African hybrid	Ethiopia, Africa	SRR3491019	PRJNA312138	Female	8.1	17710374	18.22
Pajuna-SRR8426541	Pajuna	Bos taurus	South-Central European taurine	Spain, South Europe	SRR8426541	PRJNA514237	Male	8.43	18133489	16.27
Pajuna-SRR8426542	Pajuna	Bos taurus	South-Central European taurine	Spain, South Europe	SRR8426542	PRJNA514237	Male	8.29	18186442	16.02
Rashoki-ERR454987	Rashoki	Bos taurus x Bos indicus	Southwest Asian hybrid	Iran, Southwest Asia	ERR454987	PRJEB5462	Female	10.51	19438862	10.24
Rashoki-ERR454988	Rashoki	Bos taurus x Bos indicus	Southwest Asian hybrid	Iran, Southwest Asia	ERR454988	PRJEB5462	Female	9.33	17970747	17.02
Rashoki-ERR454989	Rashoki	Bos taurus x Bos indicus	Southwest Asian hybrid	Iran, Southwest Asia	ERR454989	PRJEB5462	Female	11.13	20668366	4.561
Rashoki-ERR454991	Rashoki	Bos taurus x Bos indicus	Southwest Asian hybrid	Iran, Southwest Asia	ERR454991	PRJEB5462	Female	12.4	20693793	4.443
Rashoki-ERR454992	Rashoki	Bos taurus x Bos indicus	Southwest Asian hybrid	Iran, Southwest Asia	ERR454992	PRJEB5462	Female	10.72	19193891	11.37
Sayaguesa-SRR8426538	Sayaguesa	Bos taurus	South-Central European taurine	Spain, South Europe	SRR8426538	PRJNA514237	Female	8.45	18078307	16.52
ScottishHighland-ERR1747025	Highland	Bos taurus	North European Taurine	Scotland, North Europe	ERR1747025	PRJEB18113	Female	12.58	21127220	2.442
ScottishHighland-ERR1747043	Highland	Bos taurus	North European Taurine	Scotland, North Europe	ERR1747043	PRJEB18113	Female	10.87	20459802	5.524
Sha3b	Sahiwal	Bos indicus	India-Pakistan indicine	Pakistan/India	SRS3120722	PRJNA379859	Female	17.9	21567664	0.4081
Shorthorm-SAMN05216073	Shorthorm	Bos taurus	North European Taurine	England, North Europe	SAMN05216073	PRJNA324822	Male	9.17	18417937	14.95
Sikia-ERR3293559	Sikia	Bos taurus	South-Central European taurine	Greece, South Europe	ERR3293559	PRJEB31621	Female	17.37	21592846	0.2919
Simmental-SRR1525700	Simmental	Bos taurus	North European Taurine	Switzerland, Central Europe	SRR1525700	PRJNA256210	Male	10.77	20497562	5.35
Simmental-SRR1525701	Simmental	Bos taurus	North European Taurine	Switzerland, Central Europe	SRR1525701	PRJNA256210	Male	10.47	20168728	6.868
Simmental-SRR1525702	Simmental	Bos taurus	North European Taurine	Switzerland, Central Europe	SRR1525702	PRJNA256210	Male	11.53	20899744	3.492
Simmental-SRR1525703	Simmental	Bos taurus	North European Taurine	Switzerland, Central Europe	SRR1525703	PRJNA256210	Male	12.88	21154355	2.317
Simmental-SRR1525705	Simmental	Bos taurus	North European Taurine	Switzerland, Central Europe	SRR1525705	PRJNA256210	Male	11.66	20942077	3.297
Somba2-ERR3305591	Somba	Bos taurus	African taurine	Benin, West/Central Africa	ERR3305591	PRJEB31621	Female	28.37	21646815	0.04266
Thar1	Tharparkar	Bos indicus	India-Pakistan indicine	Pakistan/India	SRS3120724	PRJNA379859	Female	14.05	21362287	1.357
Wagyu-ERR3293561	Wagyu	Bos taurus	North-East Asian taurine	Japan, East Asia	ERR3293561	PRJEB31621	Male	15.84	21573316	0.3821
Wannan-WN10	Wannan	Bos indicus	South Chinese indicine	Southeast China, East Asia	SRR5507196	PRJNA379859	Male	8.58	18785265	13.26
Wannan-WN11	Wannan	Bos indicus	South Chinese indicine	Southeast China, East Asia	SRR5507195	PRJNA379859	Male	10.06	20154537	6.933
Wannan-WN4	Wannan	Bos indicus	South Chinese indicine	Southeast China, East Asia	SRR5507199	PRJNA379859	Male	18.86	21551768	0.4816
Wannan-WN8	Wannan	Bos indicus	South Chinese indicine	Southeast China, East Asia	SRR5507198	PRJNA379859	Male	19.06	21557682	0.4542
Wannan-WN9	Wannan	Bos indicus	South Chinese indicine	Southeast China, East Asia	SRR5507197	PRJNA379859	Male	8.27	18545401	14.36
Xizang11	Tibetan	Bos taurus	North-East Asian taurine	Tibet, East Asia	SRR5507243	PRJNA379859	Male	11.28	20244451	6.518
Xizang19	Tibetan	Bos taurus	North-East Asian taurine	Tibet, East Asia	SRR5507245	PRJNA379859	Male	9.01	18589050	14.16
Xizang21	Tibetan	Bos taurus	North-East Asian taurine	Tibet, East Asia	SRR5507247	PRJNA379859		9.52	19868819	8.253
Yakutian-ERR2734952	Yakutian	Bos taurus	North-East Asian taurine	Sakha, Russia	ERR2734952	PRJEB28185	Male	9.29	19106776	11.77
Yakutian-ERR2734953	Yakutian	Bos taurus	North-East Asian taurine	Sakha, Russia	ERR2734953	PRJEB28185	Female	9.17	18924761	12.61
Yakutian-ERR2734954	Yakutian	Bos taurus	North-East Asian taurine	Sakha, Russia	ERR2734954	PRJEB28185	Female	9	18507317	14.54
Yakutian-ERR2734955	Yakutian	Bos taurus	North-East Asian taurine	Sakha, Russia	ERR2734955	PRJEB28185	Female	9.23	18866349	12.88
Yakutian-ERR2734956	Yakutian	Bos taurus	North-East Asian taurine	Sakha, Russia	ERR2734956	PRJEB28185	Female	8.67	18042309	16.69
Yanbian-A83	Yanbian	Bos taurus	North-East Asian taurine	Northeast China, East Asia	SAMN06698973	PRJNA379859	Female	8.46	18543064	14.37

## Sheet: Table-SI-3_Imputation_accuracy
Supplementary Table 4: Imputation accuracy and recovery of genotypes for all sites for different GP filters, MAF bins and coverages, calculated using Picards genotypeconcordance tool, summarizing imputation accuracy, error rates and recovery of genotypes for Heterozygotes, Homozygote alternatives, Heterozygotes and Homozygotes alternative combined and Non-reference-discordance.
GP filter	MAF bin %	Coverage	Sample	Heterozygote accuracy	Heterozygote error rate	Heterozygote recovery	Homozygote alternative accuracy	Homozygote alternative error rate	Homozygote alternative recovery	Heterozygote + Homozygote alternative accuracy	Heterozygote + Homozygote alternative recovery	Non reference disconcordance %
GP80	0.1-1	0.25	Highland	0.740533	25.9467	0.807265	0.996559	0.3441	0.991875	0.868546	0.89957	10.1537
GP80	2024-02-01	0.25	Highland	0.830458	16.9542	0.828558	0.984981	1.5019	0.966847	0.90772	0.897703	11.9415
GP80	2024-05-02	0.25	Highland	0.891269	10.8731	0.825435	0.988812	1.1188	0.959781	0.940041	0.892608	8.34283
GP80	2024-10-05	0.25	Highland	0.930688	6.9312	0.826941	0.990872	0.9128	0.952708	0.96078	0.889825	5.98101
GP80	10-20	0.25	Highland	0.952057	4.7943	0.827653	0.991412	0.8588	0.944663	0.971734	0.886158	4.93591
GP80	20-30	0.25	Highland	0.959669	4.0331	0.830237	0.991645	0.8355	0.941859	0.975657	0.886048	4.56411
GP80	30-40	0.25	Highland	0.967597	3.2403	0.834677	0.992379	0.7621	0.943429	0.979988	0.889053	4.12694
GP80	40-50	0.25	Highland	0.967223	3.2777	0.834037	0.992044	0.7956	0.940218	0.979634	0.887127	4.28247
GP80	0.1-1	0.25	Hariana	0.816682	18.3318	0.857008	0.977856	2.2144	0.983951	0.897269	0.92048	20.7
GP80	2024-02-01	0.25	Hariana	0.893979	10.6021	0.858373	0.92633	7.367	0.902168	0.910154	0.880271	15.526
GP80	2024-05-02	0.25	Hariana	0.929228	7.0772	0.85412	0.948087	5.1913	0.902154	0.938658	0.878137	11.0392
GP80	2024-10-05	0.25	Hariana	0.948488	5.1512	0.849324	0.968968	3.1032	0.91679	0.958728	0.883057	8.00303
GP80	10-20	0.25	Hariana	0.958823	4.1177	0.845295	0.98466	1.534	0.945081	0.971742	0.895188	4.75742
GP80	20-30	0.25	Hariana	0.960595	3.9405	0.829356	0.988815	1.1185	0.953313	0.974705	0.891335	3.57683
GP80	30-40	0.25	Hariana	0.960722	3.9278	0.816267	0.98677	1.323	0.942885	0.973746	0.879576	4.12332
GP80	40-50	0.25	Hariana	0.963714	3.6286	0.815023	0.987715	1.2285	0.940867	0.975715	0.877945	3.92558
GP80	0.1-1	0.25	Bed3	0.534273	46.5727	0.772964	0.941209	5.8791	0.919302	0.737741	0.846133	32.9753
GP80	2024-02-01	0.25	Bed3	0.66861	33.139	0.741138	0.897171	10.2829	0.821959	0.782891	0.781548	34.1354
GP80	2024-05-02	0.25	Bed3	0.779448	22.0552	0.735358	0.91556	8.444	0.799721	0.847504	0.76754	24.2639
GP80	2024-10-05	0.25	Bed3	0.85635	14.365	0.742858	0.944193	5.5807	0.812025	0.900271	0.777442	16.7303
GP80	10-20	0.25	Bed3	0.911848	8.8152	0.766273	0.957245	4.2755	0.813779	0.934546	0.790026	11.9239
GP80	20-30	0.25	Bed3	0.94316	5.684	0.781391	0.96221	3.779	0.817352	0.952685	0.799371	9.18387
GP80	30-40	0.25	Bed3	0.959434	4.0566	0.781976	0.964492	3.5508	0.816646	0.961963	0.799311	7.98212
GP80	40-50	0.25	Bed3	0.967428	3.2572	0.776933	0.966028	3.3972	0.814155	0.966728	0.795544	7.54693
GP80	0.1-1	0.25	Bes2	0.768738	23.1262	0.850163	0.94792	5.208	0.941669	0.858329	0.895916	24.5321
GP80	2024-02-01	0.25	Bes2	0.876586	12.3414	0.860323	0.932189	6.7811	0.892634	0.904388	0.876478	19.3696
GP80	2024-05-02	0.25	Bes2	0.920585	7.9415	0.865719	0.939589	6.0411	0.890054	0.930087	0.877887	14.3959
GP80	2024-10-05	0.25	Bes2	0.949827	5.0173	0.871329	0.953377	4.6623	0.887874	0.951602	0.879602	10.848
GP80	10-20	0.25	Bes2	0.967804	3.2196	0.877618	0.972283	2.7717	0.909244	0.970044	0.893431	7.10962
GP80	20-30	0.25	Bes2	0.969862	3.0138	0.849658	0.977617	2.2383	0.911933	0.973739	0.880795	5.68151
GP80	30-40	0.25	Bes2	0.974678	2.5322	0.828021	0.97493	2.507	0.892447	0.974804	0.860234	5.8396
GP80	40-50	0.25	Bes2	0.978888	2.1112	0.826852	0.974373	2.5627	0.885208	0.97663	0.85603	5.70155
GP80	0.1-1	0.25	Sub1	0.532397	46.7603	0.779741	0.987713	1.2287	0.980104	0.760055	0.879922	17.4619
GP80	2024-02-01	0.25	Sub1	0.660234	33.9766	0.761228	0.978767	2.1233	0.946926	0.8195	0.854077	22.0377
GP80	2024-05-02	0.25	Sub1	0.787515	21.2485	0.73835	0.979523	2.0477	0.928566	0.883519	0.833458	15.2694
GP80	2024-10-05	0.25	Sub1	0.880468	11.9532	0.735935	0.981328	1.8672	0.890486	0.930898	0.813211	10.6085
GP80	10-20	0.25	Sub1	0.935306	6.4694	0.759997	0.981333	1.8667	0.872936	0.958319	0.816466	7.80985
GP80	20-30	0.25	Sub1	0.961485	3.8515	0.787152	0.982711	1.7289	0.87098	0.972098	0.829066	6.30391
GP80	30-40	0.25	Sub1	0.970929	2.9071	0.800631	0.981638	1.8362	0.868282	0.976284	0.834456	5.82691
GP80	40-50	0.25	Sub1	0.975882	2.4118	0.803905	0.98193	1.807	0.864382	0.978906	0.834143	5.61267
GP80	0.1-1	0.25	Win1	0.54042	45.958	0.788176	0.983298	1.6702	0.981719	0.761859	0.884948	18.8807
GP80	2024-02-01	0.25	Win1	0.660661	33.9339	0.764889	0.974815	2.5185	0.95468	0.817738	0.859784	23.5531
GP80	2024-05-02	0.25	Win1	0.773561	22.6439	0.761331	0.975944	2.4056	0.93576	0.874753	0.848546	16.8442
GP80	2024-10-05	0.25	Win1	0.867124	13.2876	0.760487	0.969067	3.0933	0.906596	0.918095	0.833542	11.6766
GP80	10-20	0.25	Win1	0.922889	7.7111	0.776223	0.967766	3.2234	0.874894	0.945327	0.825559	8.53341
GP80	20-30	0.25	Win1	0.94811	5.189	0.80124	0.967733	3.2267	0.868885	0.957921	0.835063	6.92023
GP80	30-40	0.25	Win1	0.958983	4.1017	0.812787	0.96922	3.078	0.867432	0.964101	0.84011	5.99802
GP80	40-50	0.25	Win1	0.961666	3.8334	0.814009	0.967211	3.2789	0.864466	0.964438	0.839237	5.74306
GP80	0.1-1	0.25	Win1 Deamination	0.545384	45.4616	0.786338	0.994631	0.5369	0.981635	0.770007	0.883987	18.8114
GP80	2024-02-01	0.25	Win1 Deamination	0.671146	32.8854	0.762742	0.984719	1.5281	0.954411	0.827932	0.858577	23.5292
GP80	2024-05-02	0.25	Win1 Deamination	0.784396	21.5604	0.759049	0.984323	1.5677	0.934924	0.884359	0.846987	16.8876
GP80	2024-10-05	0.25	Win1 Deamination	0.876823	12.3177	0.757951	0.979931	2.0069	0.90583	0.928377	0.83189	11.7191
GP80	10-20	0.25	Win1 Deamination	0.934478	6.5522	0.773813	0.978062	2.1938	0.873419	0.95627	0.823616	8.55018
GP80	20-30	0.25	Win1 Deamination	0.960159	3.9841	0.799182	0.978968	2.1032	0.866963	0.969564	0.833073	6.93324
GP80	30-40	0.25	Win1 Deamination	0.970918	2.9082	0.810806	0.979744	2.0256	0.865659	0.975331	0.838232	6.01555
GP80	40-50	0.25	Win1 Deamination	0.97543	2.457	0.811794	0.978625	2.1375	0.862468	0.977027	0.837131	5.7405
GP80	0.1-1	0.25	Somba	0.64267	35.733	0.820893	0.990857	0.9143	0.993067	0.816763	0.90698	21.0849
GP80	2024-02-01	0.25	Somba	0.783731	21.6269	0.806722	0.961187	3.8813	0.939236	0.872459	0.872979	19.1855
GP80	2024-05-02	0.25	Somba	0.870215	12.9785	0.802527	0.96719	3.281	0.915937	0.918702	0.859232	12.5946
GP80	2024-10-05	0.25	Somba	0.910841	8.9159	0.805746	0.976854	2.3146	0.910528	0.943847	0.858137	9.14438
GP80	10-20	0.25	Somba	0.931936	6.8064	0.809518	0.9836	1.64	0.914647	0.957768	0.862082	7.23014
GP80	20-30	0.25	Somba	0.944968	5.5032	0.80333	0.985534	1.4466	0.915254	0.965251	0.859292	5.9863
GP80	30-40	0.25	Somba	0.954181	4.5819	0.796142	0.986023	1.3977	0.915484	0.970102	0.855813	5.36465
GP80	40-50	0.25	Somba	0.958051	4.1949	0.795977	0.986196	1.3804	0.916219	0.972123	0.856098	5.24204
GP85	0.1-1	0.25	Highland	0.745611	25.4389	0.765182	0.996837	0.3163	0.989238	0.871224	0.87721	9.38131
GP85	2024-02-01	0.25	Highland	0.837271	16.2729	0.78891	0.987732	1.2268	0.959078	0.912502	0.873994	10.96
GP85	2024-05-02	0.25	Highland	0.901441	9.8559	0.784644	0.991357	0.8643	0.950181	0.946399	0.867412	7.27481
GP85	2024-10-05	0.25	Highland	0.939245	6.0755	0.787812	0.992968	0.7032	0.941554	0.966106	0.864683	5.10187
GP85	10-20	0.25	Highland	0.958114	4.1886	0.78895	0.993213	0.6787	0.930746	0.975664	0.859848	4.2258
GP85	20-30	0.25	Highland	0.965642	3.4358	0.793171	0.993402	0.6598	0.926922	0.979522	0.860047	3.87026
GP85	30-40	0.25	Highland	0.972443	2.7557	0.799537	0.994114	0.5886	0.928821	0.983278	0.864179	3.50078
GP85	40-50	0.25	Highland	0.97231	2.769	0.798327	0.993729	0.6271	0.925115	0.983019	0.861721	3.62503
GP85	0.1-1	0.25	Hariana	0.821915	17.8085	0.824675	0.979417	2.0583	0.980503	0.900666	0.902589	19.6299
GP85	2024-02-01	0.25	Hariana	0.900298	9.9702	0.825067	0.936278	6.3722	0.877287	0.918288	0.851177	14.3163
GP85	2024-05-02	0.25	Hariana	0.935213	6.4787	0.819924	0.954205	4.5795	0.8797	0.944709	0.849812	9.9817
GP85	2024-10-05	0.25	Hariana	0.953774	4.6226	0.81463	0.973443	2.6557	0.897379	0.963608	0.856005	7.11364
GP85	10-20	0.25	Hariana	0.963528	3.6472	0.810441	0.987004	1.2996	0.930367	0.975266	0.870404	4.15074
GP85	20-30	0.25	Hariana	0.965451	3.4549	0.791885	0.990816	0.9184	0.940377	0.978133	0.866131	3.04739
GP85	30-40	0.25	Hariana	0.9659	3.41	0.776607	0.98904	1.096	0.927529	0.97747	0.852068	3.53131
GP85	40-50	0.25	Hariana	0.968121	3.1879	0.775408	0.989616	1.0384	0.926067	0.978869	0.850738	3.38725
GP85	0.1-1	0.25	Bed3	0.532869	46.7131	0.723116	0.94757	5.243	0.903091	0.74022	0.813103	31.3108
GP85	2024-02-01	0.25	Bed3	0.673343	32.6657	0.682789	0.908418	9.1582	0.792082	0.79088	0.737435	32.1116
GP85	2024-05-02	0.25	Bed3	0.789306	21.0694	0.678688	0.929232	7.0768	0.760157	0.859269	0.719422	22.112
GP85	2024-10-05	0.25	Bed3	0.869621	13.0379	0.687876	0.953878	4.6122	0.774014	0.911749	0.730945	14.7841
GP85	10-20	0.25	Bed3	0.921404	7.8596	0.717037	0.964737	3.5263	0.775893	0.94307	0.746465	10.3995
GP85	20-30	0.25	Bed3	0.950825	4.9175	0.736699	0.969162	3.0838	0.780776	0.959993	0.758738	7.91346
GP85	30-40	0.25	Bed3	0.966442	3.3558	0.73718	0.971781	2.8219	0.779285	0.969112	0.758232	6.81088
GP85	40-50	0.25	Bed3	0.972915	2.7085	0.731965	0.972922	2.7078	0.77709	0.972919	0.754528	6.41165
GP85	0.1-1	0.25	Bes2	0.776213	22.3787	0.812288	0.952535	4.7465	0.929196	0.864374	0.870742	23.1438
GP85	2024-02-01	0.25	Bes2	0.884821	11.5179	0.826047	0.939813	6.0187	0.870632	0.912317	0.84834	17.7347
GP85	2024-05-02	0.25	Bes2	0.927412	7.2588	0.833009	0.94689	5.311	0.865826	0.937151	0.849417	13.1156
GP85	2024-10-05	0.25	Bes2	0.955912	4.4088	0.839826	0.959445	4.0555	0.862005	0.957678	0.850915	9.79417
GP85	10-20	0.25	Bes2	0.972516	2.7484	0.846885	0.976615	2.3385	0.886813	0.974565	0.866849	6.34618
GP85	20-30	0.25	Bes2	0.974508	2.5492	0.814652	0.981259	1.8741	0.889881	0.977884	0.852267	4.98593
GP85	30-40	0.25	Bes2	0.978752	2.1248	0.790792	0.979067	2.0933	0.866533	0.978909	0.828662	5.07024
GP85	40-50	0.25	Bes2	0.982976	1.7024	0.788105	0.978734	2.1266	0.858196	0.980855	0.823151	4.93618
GP85	0.1-1	0.25	Sub1	0.525458	47.4542	0.733201	0.989635	1.0365	0.974819	0.757547	0.85401	16.3022
GP85	2024-02-01	0.25	Sub1	0.668434	33.1566	0.704154	0.9821	1.79	0.933712	0.825267	0.818933	20.1301
GP85	2024-05-02	0.25	Sub1	0.800405	19.9595	0.681498	0.982514	1.7486	0.90997	0.89146	0.795734	13.5611
GP85	2024-10-05	0.25	Sub1	0.893047	10.6953	0.678336	0.985348	1.4652	0.864622	0.939198	0.771479	9.1614
GP85	10-20	0.25	Sub1	0.944816	5.5184	0.709379	0.985566	1.4434	0.841233	0.965191	0.775306	6.70217
GP85	20-30	0.25	Sub1	0.96811	3.189	0.743033	0.98633	1.367	0.840604	0.97722	0.791818	5.47381
GP85	30-40	0.25	Sub1	0.976014	2.3986	0.759489	0.985428	1.4572	0.836326	0.980721	0.797907	5.08047
GP85	40-50	0.25	Sub1	0.980249	1.9751	0.762943	0.985087	1.4913	0.833469	0.982668	0.798206	4.92962
GP85	0.1-1	0.25	Win1	0.542126	45.7874	0.736254	0.983883	1.6117	0.976268	0.763004	0.856261	17.4866
GP85	2024-02-01	0.25	Win1	0.669037	33.0963	0.711011	0.976492	2.3508	0.945294	0.822765	0.828152	21.6433
GP85	2024-05-02	0.25	Win1	0.78543	21.457	0.705806	0.978912	2.1088	0.918797	0.882171	0.812302	15.0155
GP85	2024-10-05	0.25	Win1	0.87616	12.384	0.707767	0.972703	2.7297	0.883802	0.924432	0.795785	10.2209
GP85	10-20	0.25	Win1	0.931453	6.8547	0.730051	0.97149	2.851	0.846277	0.951472	0.788164	7.34093
GP85	20-30	0.25	Win1	0.953933	4.6067	0.759741	0.971484	2.8516	0.839354	0.962708	0.799547	5.98418
GP85	30-40	0.25	Win1	0.96368	3.632	0.772973	0.973223	2.6777	0.836014	0.968452	0.804493	5.14943
GP85	40-50	0.25	Win1	0.965879	3.4121	0.776608	0.970856	2.9144	0.833151	0.968368	0.804879	4.98189
GP85	0.1-1	0.25	Win1 Deamination	0.547445	45.2555	0.734416	0.995284	0.4716	0.976017	0.771365	0.855216	17.4261
GP85	2024-02-01	0.25	Win1 Deamination	0.680485	31.9515	0.70831	0.986602	1.3398	0.944936	0.833543	0.826623	21.6154
GP85	2024-05-02	0.25	Win1 Deamination	0.797234	20.2766	0.702885	0.987531	1.2469	0.917782	0.892383	0.810333	15.0643
GP85	2024-10-05	0.25	Win1 Deamination	0.886757	11.3243	0.704697	0.983941	1.6059	0.882775	0.935349	0.793736	10.2652
GP85	10-20	0.25	Win1 Deamination	0.943974	5.6026	0.727191	0.982297	1.7703	0.844432	0.963135	0.785811	7.3524
GP85	20-30	0.25	Win1 Deamination	0.966701	3.3299	0.757346	0.983218	1.6782	0.837096	0.974959	0.797221	5.99805
GP85	30-40	0.25	Win1 Deamination	0.97632	2.368	0.770572	0.984306	1.5694	0.833871	0.980313	0.802222	5.1627
GP85	40-50	0.25	Win1 Deamination	0.980408	1.9592	0.773846	0.982773	1.7227	0.830822	0.981591	0.802334	4.97952
GP85	0.1-1	0.25	Somba	0.646587	35.3413	0.779902	0.991194	0.8806	0.991736	0.81889	0.885819	19.8897
GP85	2024-02-01	0.25	Somba	0.791818	20.8182	0.758948	0.966794	3.3206	0.926632	0.879306	0.84279	17.7763
GP85	2024-05-02	0.25	Somba	0.878724	12.1276	0.757364	0.973345	2.6655	0.897404	0.926034	0.827384	11.2663
GP85	2024-10-05	0.25	Somba	0.919493	8.0507	0.763051	0.981146	1.8854	0.890631	0.950319	0.826841	7.97706
GP85	10-20	0.25	Somba	0.939024	6.0976	0.76711	0.98687	1.313	0.893813	0.962947	0.830461	6.20338
GP85	20-30	0.25	Somba	0.951595	4.8405	0.759982	0.988612	1.1388	0.894822	0.970104	0.827402	5.11745
GP85	30-40	0.25	Somba	0.9603	3.97	0.753204	0.988669	1.1331	0.895488	0.974484	0.824346	4.5516
GP85	40-50	0.25	Somba	0.963881	3.6119	0.7532	0.988975	1.1025	0.895294	0.976428	0.824247	4.41597
GP90	0.1-1	0.25	Highland	0.752824	24.7176	0.71597	0.99704	0.296	0.985247	0.874932	0.850608	8.48344
GP90	2024-02-01	0.25	Highland	0.847483	15.2517	0.740406	0.989473	1.0527	0.948295	0.918478	0.844351	9.81291
GP90	2024-05-02	0.25	Highland	0.913694	8.6306	0.734881	0.993431	0.6569	0.936811	0.953562	0.835846	6.19479
GP90	2024-10-05	0.25	Highland	0.947012	5.2988	0.740079	0.994867	0.5133	0.924923	0.970939	0.832501	4.27619
GP90	10-20	0.25	Highland	0.964516	3.5484	0.74211	0.994868	0.5132	0.911537	0.979692	0.826824	3.51909
GP90	20-30	0.25	Highland	0.971289	2.8711	0.748392	0.995024	0.4976	0.907315	0.983156	0.827854	3.20368
GP90	30-40	0.25	Highland	0.978062	2.1938	0.755866	0.995607	0.4393	0.908495	0.986835	0.83218	2.85614
GP90	40-50	0.25	Highland	0.977251	2.2749	0.75574	0.995298	0.4702	0.905734	0.986274	0.830737	2.97919
GP90	0.1-1	0.25	Hariana	0.827534	17.2466	0.784129	0.982034	1.7966	0.976059	0.904784	0.880094	18.4187
GP90	2024-02-01	0.25	Hariana	0.908	9.2	0.784579	0.94599	5.401	0.853572	0.926995	0.819076	12.9722
GP90	2024-05-02	0.25	Hariana	0.942493	5.7507	0.777803	0.961058	3.8942	0.851087	0.951775	0.814445	8.78114
GP90	2024-10-05	0.25	Hariana	0.959945	4.0055	0.77139	0.97807	2.193	0.870297	0.969008	0.820844	6.12009
GP90	10-20	0.25	Hariana	0.968816	3.1184	0.768107	0.989228	1.0772	0.910906	0.979022	0.839507	3.52357
GP90	20-30	0.25	Hariana	0.97131	2.869	0.7455	0.992564	0.7436	0.92266	0.981937	0.83408	2.49663
GP90	30-40	0.25	Hariana	0.971367	2.8633	0.729287	0.991125	0.8875	0.907203	0.981246	0.818245	2.91267
GP90	40-50	0.25	Hariana	0.97293	2.707	0.727897	0.991573	0.8427	0.905285	0.982252	0.816591	2.78981
GP90	0.1-1	0.25	Bed3	0.532459	46.7541	0.6547	0.956149	4.3851	0.882783	0.744304	0.768741	29.0537
GP90	2024-02-01	0.25	Bed3	0.682342	31.7658	0.611016	0.923957	7.6043	0.749796	0.803149	0.680406	29.6476
GP90	2024-05-02	0.25	Bed3	0.802867	19.7133	0.610774	0.943784	5.6216	0.712009	0.873325	0.661391	19.7357
GP90	2024-10-05	0.25	Bed3	0.884027	11.5973	0.622346	0.963888	3.6112	0.723606	0.923957	0.672976	12.7224
GP90	10-20	0.25	Bed3	0.9318	6.82	0.658184	0.972664	2.7336	0.724959	0.952232	0.691572	8.82398
GP90	20-30	0.25	Bed3	0.959782	4.0218	0.681993	0.975746	2.4254	0.73232	0.967764	0.707157	6.64976
GP90	30-40	0.25	Bed3	0.973731	2.6269	0.682864	0.97789	2.211	0.730243	0.975811	0.706554	5.68159
GP90	40-50	0.25	Bed3	0.979249	2.0751	0.677467	0.978676	2.1324	0.728	0.978962	0.702734	5.35651
GP90	0.1-1	0.25	Bes2	0.783588	21.6412	0.769785	0.959205	4.0795	0.914138	0.871396	0.841962	21.5201
GP90	2024-02-01	0.25	Bes2	0.894148	10.5852	0.782362	0.946954	5.3046	0.84004	0.920551	0.811201	16.0137
GP90	2024-05-02	0.25	Bes2	0.935764	6.4236	0.791423	0.954096	4.5904	0.835958	0.94493	0.81369	11.7719
GP90	2024-10-05	0.25	Bes2	0.962863	3.7137	0.800565	0.965476	3.4524	0.829641	0.96417	0.815103	8.68277
GP90	10-20	0.25	Bes2	0.977596	2.2404	0.808662	0.980627	1.9373	0.857855	0.979112	0.833259	5.59937
GP90	20-30	0.25	Bes2	0.979582	2.0418	0.771065	0.984637	1.5363	0.859846	0.982109	0.815455	4.29281
GP90	30-40	0.25	Bes2	0.982668	1.7332	0.744242	0.983449	1.6551	0.83206	0.983059	0.788151	4.31159
GP90	40-50	0.25	Bes2	0.986855	1.3145	0.74157	0.983233	1.6767	0.823728	0.985044	0.782649	4.17842
GP90	0.1-1	0.25	Sub1	0.52898	47.102	0.678447	0.991237	0.8763	0.965907	0.760109	0.822177	14.605
GP90	2024-02-01	0.25	Sub1	0.67745	32.255	0.636484	0.984659	1.5341	0.915584	0.831055	0.776034	17.9647
GP90	2024-05-02	0.25	Sub1	0.81998	18.002	0.612032	0.986508	1.3492	0.881565	0.903244	0.746799	11.5182
GP90	2024-10-05	0.25	Sub1	0.908618	9.1382	0.611013	0.98923	1.077	0.830075	0.948924	0.720544	7.60509
GP90	10-20	0.25	Sub1	0.955926	4.4074	0.648064	0.989412	1.0588	0.800199	0.972669	0.724131	5.51765
GP90	20-30	0.25	Sub1	0.975182	2.4818	0.690427	0.989286	1.0714	0.799909	0.982234	0.745168	4.69784
GP90	30-40	0.25	Sub1	0.981467	1.8533	0.709093	0.989252	1.0748	0.795411	0.985359	0.752252	4.32649
GP90	40-50	0.25	Sub1	0.985372	1.4628	0.712133	0.988431	1.1569	0.791547	0.986901	0.75184	4.24121
GP90	0.1-1	0.25	Win1	0.540164	45.9836	0.671159	0.984491	1.5509	0.966373	0.762328	0.818766	16.1162
GP90	2024-02-01	0.25	Win1	0.677513	32.2487	0.642729	0.978501	2.1499	0.92393	0.828007	0.783329	19.6381
GP90	2024-05-02	0.25	Win1	0.798887	20.1113	0.639555	0.982042	1.7958	0.895502	0.890464	0.767529	13.0813
GP90	2024-10-05	0.25	Win1	0.889346	11.0654	0.645676	0.97679	2.321	0.84922	0.933068	0.747448	8.57658
GP90	10-20	0.25	Win1	0.940306	5.9694	0.674036	0.975898	2.4102	0.805538	0.958102	0.739787	6.0922
GP90	20-30	0.25	Win1	0.960233	3.9767	0.709005	0.975084	2.4916	0.79808	0.967658	0.753543	5.01228
GP90	30-40	0.25	Win1	0.969016	3.0984	0.724522	0.976992	2.3008	0.794662	0.973004	0.759592	4.24562
GP90	40-50	0.25	Win1	0.969741	3.0259	0.728665	0.974009	2.5991	0.790897	0.971875	0.759781	4.22108
GP90	0.1-1	0.25	Win1 Deamination	0.545809	45.4191	0.668709	0.996012	0.3988	0.96587	0.770911	0.81729	16.0678
GP90	2024-02-01	0.25	Win1 Deamination	0.690316	30.9684	0.639335	0.988858	1.1142	0.923214	0.839587	0.781275	19.6256
GP90	2024-05-02	0.25	Win1 Deamination	0.812004	18.7996	0.635743	0.990944	0.9056	0.894158	0.901474	0.76495	13.1451
GP90	2024-10-05	0.25	Win1 Deamination	0.901229	9.8771	0.641872	0.988693	1.1307	0.847705	0.944961	0.744788	8.61944
GP90	10-20	0.25	Win1 Deamination	0.954018	4.5982	0.670628	0.987376	1.2624	0.803237	0.970697	0.736932	6.10374
GP90	20-30	0.25	Win1 Deamination	0.974069	2.5931	0.706106	0.987548	1.2452	0.79535	0.980808	0.750728	5.01721
GP90	30-40	0.25	Win1 Deamination	0.982706	1.7294	0.721521	0.98873	1.127	0.791961	0.985718	0.756741	4.2515
GP90	40-50	0.25	Win1 Deamination	0.985322	1.4678	0.725384	0.986656	1.3344	0.787858	0.985989	0.756621	4.21589
GP90	0.1-1	0.25	Somba	0.650935	34.9065	0.720199	0.991587	0.8413	0.988445	0.821261	0.854322	18.5325
GP90	2024-02-01	0.25	Somba	0.803356	19.6644	0.702778	0.971243	2.8757	0.909764	0.887299	0.806271	16.1621
GP90	2024-05-02	0.25	Somba	0.889466	11.0534	0.703273	0.978754	2.1246	0.873538	0.93411	0.788406	9.83161
GP90	2024-10-05	0.25	Somba	0.929721	7.0279	0.709508	0.985132	1.4868	0.864199	0.957426	0.786853	6.73324
GP90	10-20	0.25	Somba	0.947	5.3	0.715367	0.989423	1.0577	0.866063	0.968212	0.790715	5.21629
GP90	20-30	0.25	Somba	0.958965	4.1035	0.709305	0.991359	0.8641	0.866042	0.975162	0.787674	4.26255
GP90	30-40	0.25	Somba	0.966582	3.3418	0.70081	0.991559	0.8441	0.866528	0.97907	0.783669	3.76245
GP90	40-50	0.25	Somba	0.970745	2.9255	0.700953	0.991496	0.8504	0.866508	0.981121	0.78373	3.58299
GP95	0.1-1	0.25	Highland	0.770233	22.9767	0.641947	0.998028	0.1972	0.97477	0.88413	0.808359	7.19056
GP95	2024-02-01	0.25	Highland	0.864961	13.5039	0.667361	0.991746	0.8254	0.928806	0.928354	0.798083	8.16944
GP95	2024-05-02	0.25	Highland	0.929358	7.0642	0.668969	0.995449	0.4551	0.912329	0.962403	0.790649	4.88583
GP95	2024-10-05	0.25	Highland	0.958663	4.1337	0.674212	0.996389	0.3611	0.893628	0.977526	0.78392	3.2609
GP95	10-20	0.25	Highland	0.972659	2.7341	0.679811	0.996393	0.3607	0.876721	0.984526	0.778266	2.67366
GP95	20-30	0.25	Highland	0.97833	2.167	0.688754	0.996497	0.3503	0.872697	0.987413	0.780725	2.44998
GP95	30-40	0.25	Highland	0.984025	1.5975	0.694908	0.997138	0.2862	0.872523	0.990582	0.783716	2.09989
GP95	40-50	0.25	Highland	0.983675	1.6325	0.694363	0.99665	0.335	0.871136	0.990163	0.782749	2.19448
GP95	0.1-1	0.25	Hariana	0.83699	16.301	0.72841	0.984071	1.5929	0.970489	0.910531	0.849449	16.8556
GP95	2024-02-01	0.25	Hariana	0.918345	8.1655	0.726886	0.954252	4.5748	0.821238	0.936298	0.774062	11.3555
GP95	2024-05-02	0.25	Hariana	0.951946	4.8054	0.718742	0.968309	3.1691	0.808376	0.960128	0.763559	7.36825
GP95	2024-10-05	0.25	Hariana	0.967896	3.2104	0.71362	0.982355	1.7645	0.829222	0.975125	0.771421	4.98438
GP95	10-20	0.25	Hariana	0.975391	2.4609	0.710832	0.99158	0.842	0.877878	0.983486	0.794355	2.80456
GP95	20-30	0.25	Hariana	0.978614	2.1386	0.68429	0.994316	0.5684	0.891791	0.986465	0.788041	1.91068
GP95	30-40	0.25	Hariana	0.978117	2.1883	0.665652	0.993051	0.6949	0.871296	0.985584	0.768474	2.22295
GP95	40-50	0.25	Hariana	0.978613	2.1387	0.662061	0.993433	0.6567	0.869427	0.986023	0.765744	2.13116
GP95	0.1-1	0.25	Bed3	0.531934	46.8066	0.562103	0.965947	3.4053	0.851786	0.748941	0.706944	26.2023
GP95	2024-02-01	0.25	Bed3	0.697238	30.2762	0.516381	0.941472	5.8528	0.686694	0.819355	0.601538	26.2394
GP95	2024-05-02	0.25	Bed3	0.823929	17.6071	0.515795	0.95807	4.193	0.641822	0.890999	0.578809	16.6919
GP95	2024-10-05	0.25	Bed3	0.905616	9.4384	0.535212	0.974162	2.5838	0.645573	0.939889	0.590392	10.1478
GP95	10-20	0.25	Bed3	0.946546	5.3454	0.579238	0.980234	1.9766	0.645829	0.96339	0.612533	7.09788
GP95	20-30	0.25	Bed3	0.970476	2.9524	0.610555	0.982624	1.7376	0.654217	0.97655	0.632386	5.36186
GP95	30-40	0.25	Bed3	0.981312	1.8688	0.609433	0.984056	1.5944	0.654978	0.982684	0.632205	4.57501
GP95	40-50	0.25	Bed3	0.985785	1.4215	0.603993	0.984605	1.5395	0.652707	0.985195	0.62835	4.30205
GP95	0.1-1	0.25	Bes2	0.792214	20.7786	0.706682	0.967586	3.2414	0.891018	0.8799	0.79885	19.6294
GP95	2024-02-01	0.25	Bes2	0.906224	9.3776	0.720839	0.955214	4.4786	0.799682	0.930719	0.760261	14.0765
GP95	2024-05-02	0.25	Bes2	0.94584	5.416	0.734582	0.962533	3.7467	0.785776	0.954187	0.760179	10.1442
GP95	2024-10-05	0.25	Bes2	0.970866	2.9134	0.743854	0.971814	2.8186	0.776445	0.97134	0.76015	7.43801
GP95	10-20	0.25	Bes2	0.983851	1.6149	0.753365	0.984574	1.5426	0.809849	0.984212	0.781607	4.76899
GP95	20-30	0.25	Bes2	0.98592	1.408	0.708538	0.988204	1.1796	0.81046	0.987062	0.759499	3.54786
GP95	30-40	0.25	Bes2	0.987935	1.2065	0.677884	0.987647	1.2353	0.778635	0.987791	0.728259	3.51126
GP95	40-50	0.25	Bes2	0.991121	0.8879	0.674931	0.987788	1.2212	0.769226	0.989455	0.722078	3.32631
GP95	0.1-1	0.25	Sub1	0.533166	46.6834	0.596565	0.993138	0.6862	0.94829	0.763152	0.772428	12.7277
GP95	2024-02-01	0.25	Sub1	0.694742	30.5258	0.540397	0.989734	1.0266	0.877143	0.842238	0.70877	15.1822
GP95	2024-05-02	0.25	Sub1	0.847451	15.2549	0.519702	0.991253	0.8747	0.834564	0.919352	0.677133	8.94793
GP95	2024-10-05	0.25	Sub1	0.932717	6.7283	0.523329	0.993046	0.6954	0.770947	0.962881	0.647138	5.73503
GP95	10-20	0.25	Sub1	0.968805	3.1195	0.56687	0.992671	0.7329	0.732153	0.980738	0.649512	4.34938
GP95	20-30	0.25	Sub1	0.982977	1.7023	0.619094	0.992547	0.7453	0.731892	0.987762	0.675493	3.8807
GP95	30-40	0.25	Sub1	0.988542	1.1458	0.637584	0.992545	0.7455	0.728246	0.990544	0.682915	3.53562
GP95	40-50	0.25	Sub1	0.990913	0.9087	0.641986	0.991549	0.8451	0.72163	0.991231	0.681808	3.52715
GP95	0.1-1	0.25	Win1	0.543393	45.6607	0.587686	0.985102	1.4898	0.950189	0.764247	0.768937	14.3006
GP95	2024-02-01	0.25	Win1	0.696142	30.3858	0.552909	0.979771	2.0229	0.891034	0.837956	0.721971	16.8128
GP95	2024-05-02	0.25	Win1	0.826516	17.3484	0.546191	0.984088	1.5912	0.853871	0.905302	0.700031	10.2899
GP95	2024-10-05	0.25	Win1	0.909576	9.0424	0.563111	0.97886	2.114	0.791652	0.944218	0.677381	6.55411
GP95	10-20	0.25	Win1	0.951347	4.8653	0.596313	0.978547	2.1453	0.741757	0.964947	0.669035	4.78087
GP95	20-30	0.25	Win1	0.966143	3.3857	0.637695	0.977941	2.2059	0.732304	0.972042	0.684999	4.07317
GP95	30-40	0.25	Win1	0.972919	2.7081	0.656931	0.979079	2.0921	0.727631	0.975999	0.692281	3.51717
GP95	40-50	0.25	Win1	0.972837	2.7163	0.662349	0.975811	2.4189	0.722772	0.974324	0.692561	3.52559
GP95	0.1-1	0.25	Win1 Deamination	0.549882	45.0118	0.584929	0.996825	0.3175	0.949602	0.773354	0.767265	14.2536
GP95	2024-02-01	0.25	Win1 Deamination	0.71142	28.858	0.548823	0.990719	0.9281	0.889693	0.85107	0.719258	16.7753
GP95	2024-05-02	0.25	Win1 Deamination	0.842447	15.7553	0.541307	0.993683	0.6317	0.85169	0.918065	0.696499	10.3448
GP95	2024-10-05	0.25	Win1 Deamination	0.923678	7.6322	0.558387	0.991854	0.8146	0.789336	0.957766	0.673862	6.59399
GP95	10-20	0.25	Win1 Deamination	0.967127	3.2873	0.592115	0.991199	0.8801	0.738607	0.979163	0.665361	4.78736
GP95	20-30	0.25	Win1 Deamination	0.981671	1.8329	0.634083	0.99165	0.835	0.729013	0.98666	0.681548	4.07657
GP95	30-40	0.25	Win1 Deamination	0.988112	1.1888	0.653277	0.991971	0.8029	0.72445	0.990042	0.688864	3.52332
GP95	40-50	0.25	Win1 Deamination	0.990058	0.9942	0.65808	0.989728	1.0272	0.719019	0.989893	0.68855	3.52192
GP95	0.1-1	0.25	Somba	0.657045	34.2955	0.648247	0.993093	0.6907	0.981931	0.825069	0.815089	16.773
GP95	2024-02-01	0.25	Somba	0.823269	17.6731	0.621872	0.97999	2.001	0.88374	0.90163	0.752806	13.587
GP95	2024-05-02	0.25	Somba	0.904904	9.5096	0.626811	0.984771	1.5229	0.835773	0.944837	0.731292	8.01555
GP95	2024-10-05	0.25	Somba	0.944517	5.5483	0.636896	0.989435	1.0565	0.81788	0.966976	0.727388	5.19232
GP95	10-20	0.25	Somba	0.958377	4.1623	0.646925	0.992714	0.7286	0.816482	0.975545	0.731704	3.97489
GP95	20-30	0.25	Somba	0.96879	3.121	0.639217	0.993786	0.6214	0.817039	0.981288	0.728128	3.22421
GP95	30-40	0.25	Somba	0.974441	2.5559	0.630198	0.994025	0.5975	0.817292	0.984233	0.723745	2.84107
GP95	40-50	0.25	Somba	0.977778	2.2222	0.631227	0.99443	0.557	0.817366	0.986104	0.724297	2.69118
GP99	0.1-1	0.25	Bed3	0.761861	23.8139	0.267888	0.984501	1.5499	0.535673	0.873181	0.40178	13.3486
GP99	2024-02-01	0.25	Bed3	0.924009	7.5991	0.266622	0.955344	4.4656	0.272163	0.939677	0.269393	12.605
GP99	2024-05-02	0.25	Bed3	0.971205	2.8795	0.302313	0.968827	3.1173	0.237737	0.970016	0.270025	7.28806
GP99	2024-10-05	0.25	Bed3	0.987467	1.2533	0.348715	0.980208	1.9792	0.228619	0.983837	0.288667	5.27992
GP99	10-20	0.25	Bed3	0.993892	0.6108	0.394581	0.9843	1.57	0.221591	0.989096	0.308086	4.54562
GP99	20-30	0.25	Bed3	0.997928	0.2072	0.432986	0.983705	1.6295	0.219143	0.990816	0.326064	4.27464
GP99	30-40	0.25	Bed3	0.999261	0.0739	0.429039	0.987435	1.2565	0.217561	0.993348	0.3233	3.80729
GP99	40-50	0.25	Bed3	0.999385	0.0615	0.423144	0.987478	1.2522	0.20993	0.993432	0.316537	3.71446
GP99	0.1-1	0.25	Bes2	0.891674	10.8326	0.517536	0.978535	2.1465	0.660354	0.935105	0.588945	11.8922
GP99	2024-02-01	0.25	Bes2	0.971553	2.8447	0.559007	0.957379	4.2621	0.458113	0.964466	0.50856	7.96202
GP99	2024-05-02	0.25	Bes2	0.988951	1.1049	0.58638	0.96142	3.858	0.407873	0.975186	0.497127	6.12836
GP99	2024-10-05	0.25	Bes2	0.996231	0.3769	0.603204	0.970939	2.9061	0.38304	0.983585	0.493122	5.14002
GP99	10-20	0.25	Bes2	0.99836	0.164	0.616203	0.986348	1.3652	0.412173	0.992354	0.514188	3.85036
GP99	20-30	0.25	Bes2	0.998868	0.1132	0.552262	0.990009	0.9991	0.410188	0.994439	0.481225	2.87436
GP99	30-40	0.25	Bes2	0.999077	0.0923	0.506468	0.990952	0.9048	0.37289	0.995015	0.439679	2.78687
GP99	40-50	0.25	Bes2	0.999162	0.0838	0.50002	0.991074	0.8926	0.362643	0.995118	0.431331	2.72579
GP99	0.1-1	0.25	Hariana	0.900296	9.9704	0.572717	0.988194	1.1806	0.83865	0.944245	0.705684	10.5798
GP99	2024-02-01	0.25	Hariana	0.970756	2.9244	0.57617	0.967461	3.2539	0.56162	0.969108	0.568895	5.64034
GP99	2024-05-02	0.25	Hariana	0.986869	1.3131	0.574891	0.973472	2.6528	0.494476	0.980171	0.534684	3.54905
GP99	2024-10-05	0.25	Hariana	0.993128	0.6872	0.564514	0.984916	1.5084	0.490833	0.989022	0.527674	2.42985
GP99	10-20	0.25	Hariana	0.995022	0.4978	0.558084	0.993084	0.6916	0.534127	0.994053	0.546106	1.40479
GP99	20-30	0.25	Hariana	0.996847	0.3153	0.516212	0.995052	0.4948	0.542574	0.99595	0.529393	0.902238
GP99	30-40	0.25	Hariana	0.996871	0.3129	0.495235	0.994642	0.5358	0.515542	0.995756	0.505389	0.930724
GP99	40-50	0.25	Hariana	0.996258	0.3742	0.488174	0.994389	0.5611	0.514863	0.995324	0.501518	1.00162
GP99	0.1-1	0.25	Highland	0.898811	10.1189	0.426731	0.998643	0.1357	0.787542	0.948727	0.607136	3.09958
GP99	2024-02-01	0.25	Highland	0.968941	3.1059	0.473346	0.996237	0.3763	0.639408	0.982589	0.556377	2.58187
GP99	2024-05-02	0.25	Highland	0.990423	0.9577	0.499436	0.998004	0.1996	0.602827	0.994214	0.551131	1.39876
GP99	2024-10-05	0.25	Highland	0.99571	0.429	0.512238	0.998364	0.1636	0.569743	0.997037	0.54099	1.037
GP99	10-20	0.25	Highland	0.996189	0.3811	0.516009	0.998216	0.1784	0.539194	0.997202	0.527602	1.07036
GP99	20-30	0.25	Highland	0.997874	0.2126	0.523137	0.998206	0.1794	0.539124	0.99804	0.53113	0.961712
GP99	30-40	0.25	Highland	0.998423	0.1577	0.527881	0.99831	0.169	0.5292	0.998366	0.528541	0.860983
GP99	40-50	0.25	Highland	0.998683	0.1317	0.526007	0.997973	0.2027	0.522486	0.998328	0.524247	0.832997
GP99	0.1-1	0.25	Somba	0.758811	24.1189	0.42586	0.993118	0.6882	0.772603	0.875965	0.599232	10.6117
GP99	2024-02-01	0.25	Somba	0.953078	4.6922	0.417924	0.988262	1.1738	0.555841	0.97067	0.486882	4.87969
GP99	2024-05-02	0.25	Somba	0.983705	1.6295	0.44111	0.991878	0.8122	0.447066	0.987792	0.444088	2.87096
GP99	2024-10-05	0.25	Somba	0.99249	0.751	0.464709	0.993003	0.6997	0.400746	0.992746	0.432727	2.10665
GP99	10-20	0.25	Somba	0.995514	0.4486	0.47056	0.995342	0.4658	0.392398	0.995428	0.431479	1.50975
GP99	20-30	0.25	Somba	0.997146	0.2854	0.455515	0.996003	0.3997	0.39358	0.996574	0.424547	1.30183
GP99	30-40	0.25	Somba	0.997396	0.2604	0.43849	0.996965	0.3035	0.391034	0.997181	0.414762	1.10341
GP99	40-50	0.25	Somba	0.998171	0.1829	0.438343	0.9966	0.34	0.386962	0.997386	0.412652	1.03591
GP99	0.1-1	0.25	Sub1	0.767227	23.2773	0.296167	0.996315	0.3685	0.645803	0.881771	0.470985	5.97173
GP99	2024-02-01	0.25	Sub1	0.930082	6.9918	0.278989	0.997722	0.2278	0.430381	0.963902	0.354685	5.51157
GP99	2024-05-02	0.25	Sub1	0.982999	1.7001	0.310033	0.995584	0.4416	0.364656	0.989291	0.337344	3.40751
GP99	2024-10-05	0.25	Sub1	0.994014	0.5986	0.338479	0.993962	0.6038	0.303699	0.993988	0.321089	3.36376
GP99	10-20	0.25	Sub1	0.997998	0.2002	0.386111	0.993402	0.6598	0.268931	0.9957	0.327521	3.3493
GP99	20-30	0.25	Sub1	0.999347	0.0653	0.433194	0.992097	0.7903	0.255939	0.995722	0.344566	3.66236
GP99	30-40	0.25	Sub1	0.999791	0.0209	0.450775	0.991904	0.8096	0.242491	0.995847	0.346633	3.57633
GP99	40-50	0.25	Sub1	0.999925	0.0075	0.456419	0.990116	0.9884	0.225791	0.99502	0.341105	3.71936
GP99	0.1-1	0.25	Win1	0.772032	22.7968	0.290244	0.980884	1.9116	0.644109	0.876458	0.467176	5.94153
GP99	2024-02-01	0.25	Win1	0.899813	10.0187	0.296537	0.970617	2.9383	0.449987	0.935215	0.373262	6.18756
GP99	2024-05-02	0.25	Win1	0.948044	5.1956	0.334269	0.975133	2.4867	0.390186	0.961588	0.362227	3.49529
GP99	2024-10-05	0.25	Win1	0.96918	3.082	0.375038	0.964144	3.5856	0.344814	0.966662	0.359926	2.77924
GP99	10-20	0.25	Win1	0.974644	2.5356	0.41737	0.96297	3.703	0.30333	0.968807	0.36035	2.88336
GP99	20-30	0.25	Win1	0.977456	2.2544	0.460576	0.958315	4.1685	0.282195	0.967885	0.371385	3.06408
GP99	30-40	0.25	Win1	0.978404	2.1596	0.477432	0.957557	4.2443	0.258975	0.967981	0.368204	2.94935
GP99	40-50	0.25	Win1	0.975951	2.4049	0.48049	0.951186	4.8814	0.253886	0.963569	0.367188	2.9029
GP99	0.1-1	0.25	Win1-Deamination	0.789727	21.0273	0.286261	0.998168	0.1832	0.640084	0.893948	0.463172	5.95917
GP99	2024-02-01	0.25	Win1-Deamination	0.934336	6.5664	0.290028	0.992228	0.7772	0.445249	0.963282	0.367638	6.15058
GP99	2024-05-02	0.25	Win1-Deamination	0.978722	2.1278	0.327126	0.99613	0.387	0.384393	0.987426	0.35576	3.55025
GP99	2024-10-05	0.25	Win1-Deamination	0.992791	0.7209	0.368418	0.994272	0.5728	0.338528	0.993532	0.353473	2.79182
GP99	10-20	0.25	Win1-Deamination	0.997976	0.2024	0.411207	0.994028	0.5972	0.296905	0.996002	0.354056	2.89223
GP99	20-30	0.25	Win1-Deamination	0.999283	0.0717	0.45506	0.994119	0.5881	0.275271	0.996701	0.365166	3.06401
GP99	30-40	0.25	Win1-Deamination	0.999584	0.0416	0.471966	0.993869	0.6131	0.251553	0.996727	0.36176	2.94835
GP99	40-50	0.25	Win1-Deamination	0.999877	0.0123	0.473868	0.99078	0.922	0.245556	0.995329	0.359712	2.91231
GP80	0.1-1	0.5	Highland	0.83703	16.297	0.889925	0.996992	0.3008	0.993015	0.917011	0.94147	8.20054
GP80	2024-02-01	0.5	Highland	0.901529	9.8471	0.904613	0.986992	1.3008	0.978099	0.94426	0.941356	8.81834
GP80	2024-05-02	0.5	Highland	0.942851	5.7149	0.912277	0.99004	0.996	0.977315	0.966446	0.944796	5.70042
GP80	2024-10-05	0.5	Highland	0.963812	3.6188	0.917424	0.992439	0.7561	0.974779	0.978125	0.946102	3.9863
GP80	10-20	0.5	Highland	0.974992	2.5008	0.922903	0.991466	0.8534	0.973997	0.983229	0.94845	3.39945
GP80	20-30	0.5	Highland	0.979703	2.0297	0.926683	0.992839	0.7161	0.97336	0.986271	0.950021	3.05793
GP80	30-40	0.5	Highland	0.982421	1.7579	0.929024	0.993359	0.6641	0.975675	0.98789	0.952349	2.90022
GP80	40-50	0.5	Highland	0.981519	1.8481	0.927483	0.993617	0.6383	0.975213	0.987568	0.951348	2.89243
GP80	0.1-1	0.5	Hariana	0.886058	11.3942	0.915641	0.982614	1.7386	0.987798	0.934336	0.95172	15.5957
GP80	2024-02-01	0.5	Hariana	0.942885	5.7115	0.927118	0.944003	5.5997	0.945908	0.943444	0.936513	10.8326
GP80	2024-05-02	0.5	Hariana	0.962023	3.7977	0.928712	0.960768	3.9232	0.949713	0.961395	0.939213	7.75698
GP80	2024-10-05	0.5	Hariana	0.971669	2.8331	0.927174	0.975944	2.4056	0.960434	0.973807	0.943804	5.6373
GP80	10-20	0.5	Hariana	0.975637	2.4363	0.925421	0.987924	1.2076	0.973357	0.98178	0.949389	3.49359
GP80	20-30	0.5	Hariana	0.977514	2.2486	0.917414	0.991679	0.8321	0.977613	0.984596	0.947513	2.60414
GP80	30-40	0.5	Hariana	0.976984	2.3016	0.916396	0.990353	0.9647	0.973034	0.983669	0.944715	2.91931
GP80	40-50	0.5	Hariana	0.978848	2.1152	0.914011	0.990619	0.9381	0.972655	0.984734	0.943333	2.90218
GP80	0.1-1	0.5	Bed3	0.695582	30.4418	0.818189	0.94756	5.244	0.942816	0.821571	0.880503	27.5695
GP80	2024-02-01	0.5	Bed3	0.804555	19.5445	0.828894	0.914999	8.5001	0.874612	0.859777	0.851753	27.3144
GP80	2024-05-02	0.5	Bed3	0.875639	12.4361	0.840821	0.936053	6.3947	0.873243	0.905846	0.857032	18.8334
GP80	2024-10-05	0.5	Bed3	0.924811	7.5189	0.85576	0.954815	4.5185	0.889125	0.939813	0.872443	12.7474
GP80	10-20	0.5	Bed3	0.952128	4.7872	0.877292	0.964619	3.5381	0.897539	0.958373	0.887415	9.2546
GP80	20-30	0.5	Bed3	0.968747	3.1253	0.895925	0.968837	3.1163	0.904529	0.968792	0.900227	7.28091
GP80	30-40	0.5	Bed3	0.976861	2.3139	0.896416	0.970733	2.9267	0.905514	0.973797	0.900965	6.36838
GP80	40-50	0.5	Bed3	0.980829	1.9171	0.894828	0.971454	2.8546	0.906299	0.976141	0.900563	6.08778
GP80	0.1-1	0.5	Bes2	0.851249	14.8751	0.902999	0.955779	4.4221	0.961974	0.903514	0.932486	19.6813
GP80	2024-02-01	0.5	Bes2	0.928291	7.1709	0.925226	0.943089	5.6911	0.940522	0.93569	0.932874	15.0437
GP80	2024-05-02	0.5	Bes2	0.957323	4.2677	0.934351	0.954608	4.5392	0.94067	0.955966	0.93751	10.9926
GP80	2024-10-05	0.5	Bes2	0.972648	2.7352	0.939983	0.963645	3.6355	0.94424	0.968147	0.942112	8.38161
GP80	10-20	0.5	Bes2	0.982533	1.7467	0.944761	0.978433	2.1567	0.955511	0.980483	0.950136	5.59342
GP80	20-30	0.5	Bes2	0.98305	1.695	0.933582	0.981748	1.8252	0.955448	0.982399	0.944515	4.5529
GP80	30-40	0.5	Bes2	0.985043	1.4957	0.922449	0.980775	1.9225	0.948016	0.982909	0.935232	4.53156
GP80	40-50	0.5	Bes2	0.987177	1.2823	0.922972	0.979995	2.0005	0.945179	0.983586	0.934076	4.43604
GP80	0.1-1	0.5	Sub1	0.692308	30.7692	0.841215	0.988008	1.1992	0.985078	0.840158	0.913146	15.8598
GP80	2024-02-01	0.5	Sub1	0.802556	19.7444	0.838531	0.981353	1.8647	0.962651	0.891954	0.900591	18.0304
GP80	2024-05-02	0.5	Sub1	0.88984	11.016	0.849691	0.982483	1.7517	0.956163	0.936161	0.902927	11.4329
GP80	2024-10-05	0.5	Sub1	0.942635	5.7365	0.862801	0.983555	1.6445	0.941213	0.963095	0.902007	7.8331
GP80	10-20	0.5	Sub1	0.967273	3.2727	0.882389	0.985166	1.4834	0.934185	0.97622	0.908287	5.88837
GP80	20-30	0.5	Sub1	0.980235	1.9765	0.90224	0.984635	1.5365	0.937249	0.982435	0.919745	5.12196
GP80	30-40	0.5	Sub1	0.985766	1.4234	0.910633	0.985009	1.4991	0.93721	0.985388	0.923922	4.60872
GP80	40-50	0.5	Sub1	0.987688	1.2312	0.914461	0.98528	1.472	0.937972	0.986484	0.926216	4.53766
GP80	0.1-1	0.5	Win1	0.693201	30.6799	0.831215	0.982636	1.7364	0.984822	0.837919	0.908018	15.8115
GP80	2024-02-01	0.5	Win1	0.802392	19.7608	0.845291	0.973656	2.6344	0.96925	0.888024	0.90727	18.3096
GP80	2024-05-02	0.5	Win1	0.87653	12.347	0.85579	0.977236	2.2764	0.959354	0.926883	0.907572	12.0068
GP80	2024-10-05	0.5	Win1	0.927957	7.2043	0.870747	0.972539	2.7461	0.944261	0.950248	0.907504	8.13588
GP80	10-20	0.5	Win1	0.95544	4.456	0.88609	0.972682	2.7318	0.932212	0.964061	0.909151	6.29582
GP80	20-30	0.5	Win1	0.969102	3.0898	0.904456	0.97353	2.647	0.932164	0.971316	0.91831	5.23977
GP80	30-40	0.5	Win1	0.974832	2.5168	0.912866	0.973815	2.6185	0.935268	0.974324	0.924067	4.56186
GP80	40-50	0.5	Win1	0.975004	2.4996	0.915034	0.972384	2.7616	0.934556	0.973694	0.924795	4.4606
GP80	0.1-1	0.5	Win1 Deamination	0.698322	30.1678	0.830602	0.993307	0.6693	0.984654	0.845815	0.907628	15.761
GP80	2024-02-01	0.5	Win1 Deamination	0.812387	18.7613	0.844183	0.982917	1.7083	0.968893	0.897652	0.906538	18.3116
GP80	2024-05-02	0.5	Win1 Deamination	0.886365	11.3635	0.854147	0.984999	1.5001	0.958607	0.935682	0.906377	12.0678
GP80	2024-10-05	0.5	Win1 Deamination	0.937199	6.2801	0.869239	0.983147	1.6853	0.943547	0.960173	0.906393	8.14448
GP80	10-20	0.5	Win1 Deamination	0.96539	3.461	0.884574	0.982124	1.7876	0.931354	0.973757	0.907964	6.31699
GP80	20-30	0.5	Win1 Deamination	0.979343	2.0657	0.90351	0.983497	1.6503	0.931412	0.98142	0.917461	5.25288
GP80	30-40	0.5	Win1 Deamination	0.985098	1.4902	0.911814	0.983301	1.6699	0.93432	0.9842	0.923067	4.57667
GP80	40-50	0.5	Win1 Deamination	0.986813	1.3187	0.914136	0.982307	1.7693	0.933727	0.98456	0.923931	4.46478
GP80	0.1-1	0.5	Somba	0.76424	23.576	0.866191	0.991929	0.8071	0.994397	0.878084	0.930294	16.6236
GP80	2024-02-01	0.5	Somba	0.882288	11.7712	0.873786	0.969271	3.0729	0.965072	0.925779	0.919429	13.4858
GP80	2024-05-02	0.5	Somba	0.930937	6.9063	0.887951	0.975046	2.4954	0.949235	0.952991	0.918593	8.76488
GP80	2024-10-05	0.5	Somba	0.953891	4.6109	0.902801	0.982027	1.7973	0.952693	0.967959	0.927747	6.26289
GP80	10-20	0.5	Somba	0.964976	3.5024	0.906041	0.986756	1.3244	0.95803	0.975866	0.932035	4.73003
GP80	20-30	0.5	Somba	0.970951	2.9049	0.906897	0.988537	1.1463	0.960898	0.979744	0.933897	3.97521
GP80	30-40	0.5	Somba	0.975053	2.4947	0.902888	0.989924	1.0076	0.961672	0.982488	0.93228	3.48203
GP80	40-50	0.5	Somba	0.976495	2.3505	0.902092	0.989037	1.0963	0.962029	0.982766	0.93206	3.45736
GP85	0.1-1	0.5	Highland	0.842941	15.7059	0.863194	0.997203	0.2797	0.99159	0.920072	0.927392	7.55719
GP85	2024-02-01	0.5	Highland	0.906351	9.3649	0.881345	0.98814	1.186	0.973277	0.947245	0.927311	8.13338
GP85	2024-05-02	0.5	Highland	0.948855	5.1145	0.889204	0.991426	0.8574	0.971945	0.970141	0.930575	5.03925
GP85	2024-10-05	0.5	Highland	0.967942	3.2058	0.897866	0.993397	0.6603	0.969128	0.980669	0.933497	3.53195
GP85	10-20	0.5	Highland	0.978216	2.1784	0.904516	0.99283	0.717	0.966486	0.985523	0.935501	3.00268
GP85	20-30	0.5	Highland	0.982104	1.7896	0.909787	0.993905	0.6095	0.966441	0.988004	0.938114	2.72271
GP85	30-40	0.5	Highland	0.984894	1.5106	0.911511	0.994377	0.5623	0.969173	0.989636	0.940342	2.52076
GP85	40-50	0.5	Highland	0.983679	1.6321	0.910694	0.994433	0.5567	0.969078	0.989056	0.939886	2.58054
GP85	0.1-1	0.5	Hariana	0.890209	10.9791	0.896774	0.983362	1.6638	0.985609	0.936786	0.941192	14.7371
GP85	2024-02-01	0.5	Hariana	0.946565	5.3435	0.910051	0.948189	5.1811	0.933825	0.947377	0.921938	10.0317
GP85	2024-05-02	0.5	Hariana	0.965418	3.4582	0.911434	0.963951	3.6049	0.937025	0.964684	0.92423	7.11587
GP85	2024-10-05	0.5	Hariana	0.974754	2.5246	0.909884	0.978191	2.1809	0.949607	0.976473	0.929746	5.11454
GP85	10-20	0.5	Hariana	0.978325	2.1675	0.908256	0.989215	1.0785	0.966309	0.98377	0.937283	3.15869
GP85	20-30	0.5	Hariana	0.980213	1.9787	0.898599	0.992698	0.7302	0.971401	0.986455	0.935	2.32536
GP85	30-40	0.5	Hariana	0.979679	2.0321	0.897419	0.991691	0.8309	0.965562	0.985685	0.931491	2.57707
GP85	40-50	0.5	Hariana	0.981754	1.8246	0.892957	0.991821	0.8179	0.965256	0.986787	0.929107	2.56014
GP85	0.1-1	0.5	Bed3	0.702976	29.7024	0.776595	0.952033	4.7967	0.929099	0.827505	0.852847	25.8843
GP85	2024-02-01	0.5	Bed3	0.810699	18.9301	0.788875	0.921909	7.8091	0.853796	0.866304	0.821335	25.6195
GP85	2024-05-02	0.5	Bed3	0.883066	11.6934	0.803237	0.943167	5.6833	0.848636	0.913116	0.825936	17.1755
GP85	2024-10-05	0.5	Bed3	0.931132	6.8868	0.821803	0.961383	3.8617	0.863071	0.946257	0.842437	11.4419
GP85	10-20	0.5	Bed3	0.957534	4.2466	0.849118	0.969455	3.0545	0.874105	0.963494	0.861611	8.26123
GP85	20-30	0.5	Bed3	0.972563	2.7437	0.870609	0.973168	2.6832	0.881685	0.972865	0.876147	6.53175
GP85	30-40	0.5	Bed3	0.980233	1.9767	0.872061	0.975046	2.4954	0.883315	0.977639	0.877688	5.70699
GP85	40-50	0.5	Bed3	0.983904	1.6096	0.87123	0.97587	2.413	0.884616	0.979887	0.877923	5.40602
GP85	0.1-1	0.5	Bes2	0.857333	14.2667	0.881877	0.959836	4.0164	0.953533	0.908585	0.917705	18.6468
GP85	2024-02-01	0.5	Bes2	0.933263	6.6737	0.907597	0.947203	5.2797	0.926462	0.940233	0.917029	13.9724
GP85	2024-05-02	0.5	Bes2	0.960805	3.9195	0.917948	0.958597	4.1403	0.926896	0.959701	0.922422	10.1712
GP85	2024-10-05	0.5	Bes2	0.975636	2.4364	0.9249	0.96629	3.371	0.930673	0.970963	0.927787	7.77782
GP85	10-20	0.5	Bes2	0.984811	1.5189	0.93038	0.980647	1.9353	0.944364	0.982729	0.937372	5.18968
GP85	20-30	0.5	Bes2	0.985526	1.4474	0.916793	0.983964	1.6036	0.943858	0.984745	0.930325	4.15218
GP85	30-40	0.5	Bes2	0.987498	1.2502	0.902944	0.983279	1.6721	0.934304	0.985389	0.918624	4.10438
GP85	40-50	0.5	Bes2	0.989479	1.0521	0.9032	0.982378	1.7622	0.93114	0.985928	0.91717	4.02276
GP85	0.1-1	0.5	Sub1	0.698829	30.1171	0.807367	0.989191	1.0809	0.979793	0.84401	0.89358	14.6399
GP85	2024-02-01	0.5	Sub1	0.810693	18.9307	0.803974	0.982992	1.7008	0.955881	0.896842	0.879927	16.39
GP85	2024-05-02	0.5	Sub1	0.89767	10.233	0.81454	0.984174	1.5826	0.946038	0.940922	0.880289	10.2972
GP85	2024-10-05	0.5	Sub1	0.949389	5.0611	0.829433	0.985942	1.4058	0.926115	0.967666	0.877774	6.92552
GP85	10-20	0.5	Sub1	0.97231	2.769	0.85437	0.987607	1.2393	0.917542	0.979958	0.885956	5.20137
GP85	20-30	0.5	Sub1	0.983583	1.6417	0.878908	0.986768	1.3232	0.920806	0.985175	0.899857	4.64966
GP85	30-40	0.5	Sub1	0.988182	1.1818	0.889323	0.98743	1.257	0.921526	0.987806	0.905424	4.18371
GP85	40-50	0.5	Sub1	0.990263	0.9737	0.893398	0.98746	1.254	0.922313	0.988862	0.907856	4.13687
GP85	0.1-1	0.5	Win1	0.697603	30.2397	0.798744	0.983083	1.6917	0.981635	0.840343	0.89019	14.7132
GP85	2024-02-01	0.5	Win1	0.810501	18.9499	0.809834	0.975285	2.4715	0.959775	0.892893	0.884804	16.8027
GP85	2024-05-02	0.5	Win1	0.885208	11.4792	0.819891	0.979746	2.0254	0.948214	0.932477	0.884053	10.6997
GP85	2024-10-05	0.5	Win1	0.93387	6.613	0.840423	0.975114	2.4886	0.930713	0.954492	0.885568	7.21168
GP85	10-20	0.5	Win1	0.960111	3.9889	0.858668	0.975212	2.4788	0.914946	0.967661	0.886807	5.54651
GP85	20-30	0.5	Win1	0.972246	2.7754	0.882152	0.976184	2.3816	0.914757	0.974215	0.898455	4.63908
GP85	30-40	0.5	Win1	0.977202	2.2798	0.892649	0.976578	2.3422	0.917932	0.97689	0.905291	4.08156
GP85	40-50	0.5	Win1	0.977292	2.2708	0.894966	0.97536	2.464	0.917176	0.976326	0.906071	3.97413
GP85	0.1-1	0.5	Win1 Deamination	0.702765	29.7235	0.797672	0.993793	0.6207	0.981384	0.848279	0.889528	14.6749
GP85	2024-02-01	0.5	Win1 Deamination	0.820884	17.9116	0.808449	0.984651	1.5349	0.959328	0.902767	0.883888	16.8172
GP85	2024-05-02	0.5	Win1 Deamination	0.8956	10.44	0.817997	0.987651	1.2349	0.947378	0.941626	0.882687	10.7572
GP85	2024-10-05	0.5	Win1 Deamination	0.943469	5.6531	0.838634	0.985957	1.4043	0.929808	0.964713	0.884221	7.22151
GP85	10-20	0.5	Win1 Deamination	0.970494	2.9506	0.85688	0.984897	1.5103	0.913873	0.977696	0.885376	5.56125
GP85	20-30	0.5	Win1 Deamination	0.982784	1.7216	0.881013	0.986384	1.3616	0.913847	0.984584	0.89743	4.65319
GP85	30-40	0.5	Win1 Deamination	0.987735	1.2265	0.891321	0.986326	1.3674	0.91677	0.987031	0.904046	4.09272
GP85	40-50	0.5	Win1 Deamination	0.989377	1.0623	0.893835	0.985529	1.4471	0.916154	0.987453	0.904995	3.98075
GP85	0.1-1	0.5	Somba	0.769521	23.0479	0.839604	0.992614	0.7386	0.992717	0.881068	0.91616	15.6387
GP85	2024-02-01	0.5	Somba	0.889391	11.0609	0.844436	0.972197	2.7803	0.956794	0.930794	0.900615	12.3879
GP85	2024-05-02	0.5	Somba	0.937347	6.2653	0.861338	0.978108	2.1892	0.937817	0.957728	0.899578	7.83948
GP85	2024-10-05	0.5	Somba	0.958783	4.1217	0.878274	0.984582	1.5418	0.941115	0.971683	0.909695	5.59271
GP85	10-20	0.5	Somba	0.969177	3.0823	0.883993	0.9888	1.12	0.947045	0.978989	0.915519	4.16973
GP85	20-30	0.5	Somba	0.974444	2.5556	0.88512	0.990533	0.9467	0.950532	0.982488	0.917826	3.48716
GP85	30-40	0.5	Somba	0.978249	2.1751	0.880447	0.991542	0.8458	0.951552	0.984896	0.915999	3.02696
GP85	40-50	0.5	Somba	0.979894	2.0106	0.879318	0.990729	0.9271	0.952372	0.985312	0.915845	3.00165
GP90	0.1-1	0.5	Highland	0.850107	14.9893	0.829472	0.99741	0.259	0.988811	0.923758	0.909141	6.80891
GP90	2024-02-01	0.5	Highland	0.912892	8.7108	0.849858	0.98996	1.004	0.966312	0.951426	0.908085	7.19347
GP90	2024-05-02	0.5	Highland	0.954825	4.5175	0.863126	0.992814	0.7186	0.964099	0.97382	0.913612	4.38126
GP90	2024-10-05	0.5	Highland	0.972714	2.7286	0.870681	0.994654	0.5346	0.959542	0.983684	0.915112	2.99821
GP90	10-20	0.5	Highland	0.98161	1.839	0.881083	0.994161	0.5839	0.955983	0.987885	0.918533	2.57583
GP90	20-30	0.5	Highland	0.985323	1.4677	0.887201	0.995119	0.4881	0.95655	0.990221	0.921876	2.31494
GP90	30-40	0.5	Highland	0.987936	1.2064	0.889245	0.995426	0.4574	0.959644	0.991681	0.924444	2.10995
GP90	40-50	0.5	Highland	0.986749	1.3251	0.88881	0.995479	0.4521	0.959755	0.991114	0.924283	2.20384
GP90	0.1-1	0.5	Hariana	0.894893	10.5107	0.873727	0.984498	1.5502	0.982625	0.939696	0.928176	13.7877
GP90	2024-02-01	0.5	Hariana	0.950927	4.9073	0.88805	0.952626	4.7374	0.917263	0.951777	0.902656	9.18032
GP90	2024-05-02	0.5	Hariana	0.969496	3.0504	0.889619	0.967192	3.2808	0.921301	0.968344	0.90546	6.38907
GP90	2024-10-05	0.5	Hariana	0.978455	2.1545	0.887526	0.98074	1.926	0.935518	0.979597	0.911522	4.5266
GP90	10-20	0.5	Hariana	0.982069	1.7931	0.8856	0.990708	0.9292	0.956411	0.986389	0.921006	2.74756
GP90	20-30	0.5	Hariana	0.983896	1.6104	0.873408	0.993724	0.6276	0.963301	0.98881	0.918354	1.99695
GP90	30-40	0.5	Hariana	0.983019	1.6981	0.872176	0.993135	0.6865	0.955576	0.988077	0.913876	2.18991
GP90	40-50	0.5	Hariana	0.985479	1.4521	0.865976	0.993167	0.6833	0.95536	0.989323	0.910668	2.17083
GP90	0.1-1	0.5	Bed3	0.708386	29.1614	0.723364	0.959366	4.0634	0.912354	0.833876	0.817859	24.0347
GP90	2024-02-01	0.5	Bed3	0.820517	17.9483	0.73644	0.933164	6.6836	0.821796	0.876841	0.779118	23.4444
GP90	2024-05-02	0.5	Bed3	0.89384	10.616	0.755082	0.952892	4.7108	0.816072	0.923366	0.785577	15.182
GP90	2024-10-05	0.5	Bed3	0.93877	6.123	0.780428	0.968372	3.1628	0.829852	0.953571	0.80514	10.0388
GP90	10-20	0.5	Bed3	0.963783	3.6217	0.812721	0.975072	2.4928	0.842779	0.969427	0.82775	7.1814
GP90	20-30	0.5	Bed3	0.977258	2.2742	0.838725	0.978047	2.1953	0.851639	0.977653	0.845182	5.70581
GP90	30-40	0.5	Bed3	0.983931	1.6069	0.840614	0.979729	2.0271	0.854218	0.98183	0.847416	4.97519
GP90	40-50	0.5	Bed3	0.987131	1.2869	0.840381	0.980714	1.9286	0.85501	0.983923	0.847696	4.70227
GP90	0.1-1	0.5	Bes2	0.862818	13.7182	0.855834	0.964017	3.5983	0.943114	0.913417	0.899474	17.4544
GP90	2024-02-01	0.5	Bes2	0.939354	6.0646	0.884578	0.952022	4.7978	0.910225	0.945688	0.897401	12.8051
GP90	2024-05-02	0.5	Bes2	0.965301	3.4699	0.897381	0.962807	3.7193	0.907801	0.964054	0.902591	9.28826
GP90	2024-10-05	0.5	Bes2	0.97901	2.099	0.905182	0.969783	3.0217	0.910475	0.974396	0.907828	7.15371
GP90	10-20	0.5	Bes2	0.987417	1.2583	0.91163	0.98326	1.674	0.928443	0.985339	0.920036	4.74013
GP90	20-30	0.5	Bes2	0.988115	1.1885	0.894706	0.986171	1.3829	0.927666	0.987143	0.911186	3.74852
GP90	30-40	0.5	Bes2	0.989758	1.0242	0.879024	0.985927	1.4073	0.915429	0.987842	0.897226	3.6508
GP90	40-50	0.5	Bes2	0.991479	0.8521	0.878644	0.985155	1.4845	0.911889	0.988317	0.895267	3.59569
GP90	0.1-1	0.5	Sub1	0.707414	29.2586	0.755351	0.990394	0.9606	0.974922	0.848904	0.865137	13.0346
GP90	2024-02-01	0.5	Sub1	0.820803	17.9197	0.75593	0.986508	1.3492	0.944523	0.903655	0.850227	14.351
GP90	2024-05-02	0.5	Sub1	0.908449	9.1551	0.766703	0.987584	1.2416	0.929586	0.948017	0.848144	8.91544
GP90	2024-10-05	0.5	Sub1	0.955864	4.4136	0.78861	0.988493	1.1507	0.904942	0.972179	0.846776	6.0318
GP90	10-20	0.5	Sub1	0.977551	2.2449	0.817924	0.990127	0.9873	0.894146	0.983839	0.856035	4.48907
GP90	20-30	0.5	Sub1	0.987212	1.2788	0.849024	0.989311	1.0689	0.897813	0.988262	0.873418	4.11545
GP90	30-40	0.5	Sub1	0.990799	0.9201	0.861818	0.989978	1.0022	0.899205	0.990389	0.880512	3.72474
GP90	40-50	0.5	Sub1	0.99281	0.719	0.865735	0.989935	1.0065	0.899371	0.991372	0.882553	3.69613
GP90	0.1-1	0.5	Win1	0.706207	29.3793	0.750191	0.98347	1.653	0.974759	0.844839	0.862475	13.2527
GP90	2024-02-01	0.5	Win1	0.821562	17.8438	0.761842	0.97794	2.206	0.946009	0.899751	0.853925	14.8308
GP90	2024-05-02	0.5	Win1	0.894187	10.5813	0.777306	0.981697	1.8303	0.933311	0.937942	0.855309	9.43018
GP90	2024-10-05	0.5	Win1	0.941103	5.8897	0.800182	0.977699	2.2301	0.909365	0.959401	0.854773	6.201
GP90	10-20	0.5	Win1	0.965083	3.4917	0.823837	0.977927	2.2073	0.891797	0.971505	0.857817	4.76519
GP90	20-30	0.5	Win1	0.975082	2.4918	0.852912	0.978333	2.1667	0.892512	0.976708	0.872712	4.11183
GP90	30-40	0.5	Win1	0.979552	2.0448	0.865339	0.978908	2.1092	0.895058	0.97923	0.880198	3.61169
GP90	40-50	0.5	Win1	0.979174	2.0826	0.868982	0.978076	2.1924	0.893406	0.978625	0.881194	3.52215
GP90	0.1-1	0.5	Win1 Deamination	0.711656	28.8344	0.748966	0.99426	0.574	0.974507	0.852958	0.861737	13.2226
GP90	2024-02-01	0.5	Win1 Deamination	0.832589	16.7411	0.759903	0.987467	1.2533	0.945383	0.910028	0.852643	14.8583
GP90	2024-05-02	0.5	Win1 Deamination	0.905241	9.4759	0.775024	0.989744	1.0256	0.932296	0.947492	0.85366	9.48848
GP90	2024-10-05	0.5	Win1 Deamination	0.951278	4.8722	0.797993	0.988903	1.1097	0.908233	0.97009	0.853113	6.21201
GP90	10-20	0.5	Win1 Deamination	0.976002	2.3998	0.821643	0.987918	1.2082	0.890546	0.98196	0.856094	4.77901
GP90	20-30	0.5	Win1 Deamination	0.986007	1.3993	0.85154	0.988861	1.1139	0.891288	0.987434	0.871414	4.1268
GP90	30-40	0.5	Win1 Deamination	0.990431	0.9569	0.863746	0.988989	1.1011	0.893598	0.98971	0.878672	3.62011
GP90	40-50	0.5	Win1 Deamination	0.991627	0.8373	0.867649	0.988609	1.1391	0.892021	0.990118	0.879835	3.52976
GP90	0.1-1	0.5	Somba	0.776042	22.3958	0.805748	0.992886	0.7114	0.991526	0.884464	0.898637	14.5546
GP90	2024-02-01	0.5	Somba	0.898067	10.1933	0.807235	0.976048	2.3952	0.945382	0.937057	0.876308	11.0297
GP90	2024-05-02	0.5	Somba	0.944345	5.5655	0.829266	0.981624	1.8376	0.923163	0.962985	0.876215	6.87745
GP90	2024-10-05	0.5	Somba	0.964302	3.5698	0.848017	0.987906	1.2094	0.92497	0.976104	0.886493	4.7743
GP90	10-20	0.5	Somba	0.973843	2.6157	0.855468	0.990856	0.9144	0.932392	0.982349	0.89393	3.5681
GP90	20-30	0.5	Somba	0.978696	2.1304	0.85709	0.992418	0.7582	0.936303	0.985557	0.896697	2.97933
GP90	30-40	0.5	Somba	0.982192	1.7808	0.851603	0.993118	0.6882	0.937658	0.987655	0.89463	2.55121
GP90	40-50	0.5	Somba	0.983594	1.6406	0.850671	0.99259	0.741	0.938155	0.988092	0.894413	2.52621
GP95	0.1-1	0.5	Highland	0.860662	13.9338	0.779164	0.997827	0.2173	0.982254	0.929245	0.880709	5.88354
GP95	2024-02-01	0.5	Highland	0.922605	7.7395	0.801702	0.991557	0.8443	0.953386	0.957081	0.877544	6.09155
GP95	2024-05-02	0.5	Highland	0.963606	3.6394	0.822737	0.994698	0.5302	0.950729	0.979152	0.886733	3.48585
GP95	2024-10-05	0.5	Highland	0.978619	2.1381	0.832347	0.995946	0.4054	0.94255	0.987283	0.887449	2.39493
GP95	10-20	0.5	Highland	0.985952	1.4048	0.845489	0.995754	0.4246	0.937129	0.990853	0.891309	2.04952
GP95	20-30	0.5	Highland	0.988715	1.1285	0.854224	0.996286	0.3714	0.938247	0.992501	0.896235	1.88487
GP95	30-40	0.5	Highland	0.991125	0.8875	0.857343	0.996514	0.3486	0.943768	0.99382	0.900556	1.70365
GP95	40-50	0.5	Highland	0.990136	0.9864	0.855756	0.996411	0.3589	0.943231	0.993274	0.899493	1.75674
GP95	0.1-1	0.5	Hariana	0.901566	9.8434	0.839068	0.985442	1.4558	0.979442	0.943504	0.909255	12.5149
GP95	2024-02-01	0.5	Hariana	0.956991	4.3009	0.855988	0.958394	4.1606	0.891064	0.957693	0.873526	8.09088
GP95	2024-05-02	0.5	Hariana	0.974507	2.5493	0.857736	0.971605	2.8395	0.894436	0.973056	0.876086	5.5031
GP95	2024-10-05	0.5	Hariana	0.98293	1.707	0.855621	0.98339	1.661	0.912215	0.98316	0.883918	3.86116
GP95	10-20	0.5	Hariana	0.986371	1.3629	0.852855	0.992445	0.7555	0.938748	0.989408	0.895801	2.27857
GP95	20-30	0.5	Hariana	0.987651	1.2349	0.839125	0.995098	0.4902	0.947662	0.991375	0.893393	1.62765
GP95	30-40	0.5	Hariana	0.987122	1.2878	0.834603	0.994534	0.5466	0.937923	0.990828	0.886263	1.76731
GP95	40-50	0.5	Hariana	0.988917	1.1083	0.828883	0.994649	0.5351	0.937669	0.991783	0.883276	1.7574
GP95	0.1-1	0.5	Bed3	0.712649	28.7351	0.65569	0.965889	3.4111	0.888483	0.839269	0.772087	21.7351
GP95	2024-02-01	0.5	Bed3	0.837833	16.2167	0.661941	0.947251	5.2749	0.770776	0.892542	0.716359	20.4931
GP95	2024-05-02	0.5	Bed3	0.907299	9.2701	0.686219	0.962181	3.7819	0.764532	0.93474	0.725375	12.8994
GP95	2024-10-05	0.5	Bed3	0.949517	5.0483	0.72153	0.976188	2.3812	0.775437	0.962853	0.748483	8.26162
GP95	10-20	0.5	Bed3	0.971576	2.8424	0.760933	0.981231	1.8769	0.790536	0.976403	0.775734	5.98222
GP95	20-30	0.5	Bed3	0.982782	1.7218	0.790952	0.983462	1.6538	0.802784	0.983122	0.796868	4.80531
GP95	30-40	0.5	Bed3	0.98879	1.121	0.792648	0.985055	1.4945	0.807267	0.986922	0.799957	4.12947
GP95	40-50	0.5	Bed3	0.990944	0.9056	0.793879	0.985552	1.4448	0.807546	0.988248	0.800712	3.94745
GP95	0.1-1	0.5	Bes2	0.87109	12.891	0.814928	0.969273	3.0727	0.928284	0.920181	0.871606	15.8879
GP95	2024-02-01	0.5	Bes2	0.947201	5.2799	0.849394	0.959671	4.0329	0.881221	0.953436	0.865308	11.3703
GP95	2024-05-02	0.5	Bes2	0.970936	2.9064	0.865	0.967826	3.2174	0.876352	0.969381	0.870676	8.21684
GP95	2024-10-05	0.5	Bes2	0.983168	1.6832	0.875371	0.974058	2.5942	0.877697	0.978613	0.876534	6.36924
GP95	10-20	0.5	Bes2	0.990422	0.9578	0.883305	0.986028	1.3972	0.900683	0.988225	0.891994	4.23825
GP95	20-30	0.5	Bes2	0.991178	0.8822	0.860815	0.98897	1.103	0.899835	0.990074	0.880325	3.26621
GP95	30-40	0.5	Bes2	0.992543	0.7457	0.840059	0.988721	1.1279	0.885296	0.990632	0.862677	3.14503
GP95	40-50	0.5	Bes2	0.993629	0.6371	0.840165	0.988481	1.1519	0.880108	0.991055	0.860137	3.0991
GP95	0.1-1	0.5	Sub1	0.718351	28.1649	0.68218	0.991771	0.8229	0.964041	0.855061	0.823111	11.1623
GP95	2024-02-01	0.5	Sub1	0.838715	16.1285	0.686093	0.990091	0.9909	0.918641	0.914403	0.802367	12.0585
GP95	2024-05-02	0.5	Sub1	0.92381	7.619	0.698473	0.990683	0.9317	0.901744	0.957247	0.800108	7.18529
GP95	2024-10-05	0.5	Sub1	0.96611	3.389	0.725136	0.991586	0.8414	0.867689	0.978848	0.796412	4.88527
GP95	10-20	0.5	Sub1	0.984139	1.5861	0.765961	0.992425	0.7575	0.854774	0.988282	0.810368	3.72654
GP95	20-30	0.5	Sub1	0.990932	0.9068	0.803402	0.991878	0.8122	0.85763	0.991405	0.830516	3.56656
GP95	30-40	0.5	Sub1	0.993733	0.6267	0.82083	0.992382	0.7618	0.858922	0.993057	0.839876	3.27293
GP95	40-50	0.5	Sub1	0.995489	0.4511	0.823863	0.992548	0.7452	0.859927	0.994018	0.841895	3.23919
GP95	0.1-1	0.5	Win1	0.715147	28.4853	0.685557	0.984726	1.5274	0.96327	0.849936	0.824414	11.6725
GP95	2024-02-01	0.5	Win1	0.834778	16.5222	0.694945	0.979412	2.0588	0.924913	0.907095	0.809929	12.7792
GP95	2024-05-02	0.5	Win1	0.908497	9.1503	0.712561	0.98385	1.615	0.907329	0.946174	0.809945	7.71575
GP95	2024-10-05	0.5	Win1	0.949458	5.0542	0.744431	0.979597	2.0403	0.876053	0.964527	0.810242	5.09568
GP95	10-20	0.5	Win1	0.970719	2.9281	0.772537	0.980023	1.9977	0.852655	0.975371	0.812596	3.9443
GP95	20-30	0.5	Win1	0.978211	2.1789	0.808326	0.980612	1.9388	0.852833	0.979412	0.83058	3.50951
GP95	30-40	0.5	Win1	0.982085	1.7915	0.824622	0.981326	1.8674	0.856161	0.981706	0.840391	3.1128
GP95	40-50	0.5	Win1	0.980924	1.9076	0.829287	0.980543	1.9457	0.854451	0.980734	0.841869	3.0493
GP95	0.1-1	0.5	Win1 Deamination	0.721066	27.8934	0.684178	0.995659	0.4341	0.962935	0.858362	0.823557	11.647
GP95	2024-02-01	0.5	Win1 Deamination	0.847139	15.2861	0.692244	0.98917	1.083	0.924019	0.918154	0.808132	12.7963
GP95	2024-05-02	0.5	Win1 Deamination	0.920772	7.9228	0.709754	0.992177	0.7823	0.906015	0.956475	0.807884	7.77519
GP95	2024-10-05	0.5	Win1 Deamination	0.960482	3.9518	0.741681	0.991254	0.8746	0.874695	0.975868	0.808188	5.1072
GP95	10-20	0.5	Win1 Deamination	0.982427	1.7573	0.769868	0.990613	0.9387	0.850879	0.98652	0.810373	3.95435
GP95	20-30	0.5	Win1 Deamination	0.989819	1.0181	0.806346	0.991747	0.8253	0.851191	0.990783	0.828769	3.51928
GP95	30-40	0.5	Win1 Deamination	0.993517	0.6483	0.822636	0.991925	0.8075	0.854291	0.992721	0.838464	3.11978
GP95	40-50	0.5	Win1 Deamination	0.994006	0.5994	0.827428	0.991654	0.8346	0.852568	0.99283	0.839998	3.05355
GP95	0.1-1	0.5	Somba	0.783649	21.6351	0.756613	0.993281	0.6719	0.987814	0.888465	0.872214	13.1915
GP95	2024-02-01	0.5	Somba	0.910726	8.9274	0.755519	0.981171	1.8829	0.925629	0.945949	0.840574	9.26384
GP95	2024-05-02	0.5	Somba	0.953412	4.6588	0.783147	0.985137	1.4863	0.899831	0.969275	0.841489	5.73758
GP95	2024-10-05	0.5	Somba	0.972067	2.7933	0.80299	0.990793	0.9207	0.896783	0.98143	0.849886	3.81737
GP95	10-20	0.5	Somba	0.980184	1.9816	0.813628	0.992956	0.7044	0.904914	0.98657	0.859271	2.81383
GP95	20-30	0.5	Somba	0.983762	1.6238	0.816183	0.994389	0.5611	0.910268	0.989075	0.863226	2.36419
GP95	30-40	0.5	Somba	0.987229	1.2771	0.810515	0.994811	0.5189	0.912852	0.99102	0.861683	1.99331
GP95	40-50	0.5	Somba	0.987654	1.2346	0.809535	0.994267	0.5733	0.913991	0.990961	0.861763	2.00972
GP99	0.1-1	0.5	Bed3	0.850798	14.9202	0.429232	0.981765	1.8235	0.660729	0.916281	0.54498	12.7621
GP99	2024-02-01	0.5	Bed3	0.950644	4.9356	0.462352	0.962457	3.7543	0.438531	0.956551	0.450441	11.1553
GP99	2024-05-02	0.5	Bed3	0.979917	2.0083	0.510855	0.972337	2.7663	0.413873	0.976127	0.462364	6.81052
GP99	2024-10-05	0.5	Bed3	0.991114	0.8886	0.561669	0.982858	1.7142	0.414746	0.986986	0.488208	4.93241
GP99	10-20	0.5	Bed3	0.995105	0.4895	0.619439	0.987802	1.2198	0.427786	0.991453	0.523613	4.05097
GP99	20-30	0.5	Bed3	0.998049	0.1951	0.659536	0.988947	1.1053	0.445869	0.993498	0.552702	3.66216
GP99	30-40	0.5	Bed3	0.999139	0.0861	0.658743	0.990521	0.9479	0.447358	0.99483	0.553051	3.28547
GP99	40-50	0.5	Bed3	0.999394	0.0606	0.657954	0.990761	0.9239	0.441237	0.995078	0.549596	3.16745
GP99	0.1-1	0.5	Bes2	0.926022	7.3978	0.689537	0.97845	2.155	0.767055	0.952236	0.728296	10.7498
GP99	2024-02-01	0.5	Bes2	0.979553	2.0447	0.746389	0.964614	3.5386	0.637546	0.972083	0.691967	7.41731
GP99	2024-05-02	0.5	Bes2	0.991279	0.8721	0.77028	0.969595	3.0405	0.612527	0.980437	0.691404	5.75042
GP99	2024-10-05	0.5	Bes2	0.996435	0.3565	0.786497	0.976242	2.3758	0.601359	0.986339	0.693928	4.85072
GP99	10-20	0.5	Bes2	0.99835	0.165	0.797843	0.988762	1.1238	0.638049	0.993556	0.717946	3.50992
GP99	20-30	0.5	Bes2	0.998701	0.1299	0.755159	0.991333	0.8667	0.63461	0.995017	0.694885	2.64037
GP99	30-40	0.5	Bes2	0.999105	0.0895	0.721131	0.9917	0.83	0.60123	0.995402	0.66118	2.54176
GP99	40-50	0.5	Bes2	0.999152	0.0848	0.718264	0.992039	0.7961	0.595605	0.995596	0.656934	2.45048
GP99	0.1-1	0.5	Hariana	0.935637	6.4363	0.739477	0.988334	1.1666	0.908681	0.961986	0.824079	8.40785
GP99	2024-02-01	0.5	Hariana	0.98204	1.796	0.762959	0.967842	3.2158	0.716593	0.974941	0.739776	4.8249
GP99	2024-05-02	0.5	Hariana	0.992433	0.7567	0.764384	0.977111	2.2889	0.687338	0.984772	0.725861	3.16073
GP99	2024-10-05	0.5	Hariana	0.996351	0.3649	0.758314	0.987219	1.2781	0.699677	0.991785	0.728996	2.20515
GP99	10-20	0.5	Hariana	0.997283	0.2717	0.752901	0.994724	0.5276	0.743204	0.996004	0.748053	1.30296
GP99	20-30	0.5	Hariana	0.997886	0.2114	0.726498	0.99689	0.311	0.75303	0.997388	0.739764	0.857767
GP99	30-40	0.5	Hariana	0.997739	0.2261	0.714754	0.996604	0.3396	0.730904	0.997172	0.722829	0.94239
GP99	40-50	0.5	Hariana	0.99815	0.185	0.707285	0.996789	0.3211	0.727048	0.99747	0.717167	0.909626
GP99	0.1-1	0.5	Highland	0.93311	6.689	0.612748	0.998692	0.1308	0.871	0.965901	0.741874	3.02833
GP99	2024-02-01	0.5	Highland	0.977611	2.2389	0.661805	0.995723	0.4277	0.78039	0.986667	0.721097	2.49155
GP99	2024-05-02	0.5	Highland	0.993118	0.6882	0.703408	0.997387	0.2613	0.769666	0.995252	0.736537	1.41973
GP99	2024-10-05	0.5	Highland	0.996304	0.3696	0.718203	0.998193	0.1807	0.742627	0.997248	0.730415	1.05961
GP99	10-20	0.5	Highland	0.998054	0.1946	0.729959	0.997753	0.2247	0.725507	0.997904	0.727733	0.988709
GP99	20-30	0.5	Highland	0.998639	0.1361	0.738578	0.997728	0.2272	0.732591	0.998184	0.735584	0.954594
GP99	30-40	0.5	Highland	0.9987	0.13	0.745232	0.998073	0.1927	0.735074	0.998387	0.740153	0.878855
GP99	40-50	0.5	Highland	0.998707	0.1293	0.742602	0.997968	0.2032	0.733062	0.998337	0.737832	0.856319
GP99	0.1-1	0.5	Somba	0.850383	14.9617	0.597429	0.994079	0.5921	0.873661	0.922231	0.735545	8.70142
GP99	2024-02-01	0.5	Somba	0.971083	2.8917	0.61165	0.988313	1.1687	0.717439	0.979698	0.664545	4.27989
GP99	2024-05-02	0.5	Somba	0.989353	1.0647	0.646259	0.990934	0.9066	0.641373	0.990144	0.643816	2.69392
GP99	2024-10-05	0.5	Somba	0.994834	0.5166	0.674126	0.993787	0.6213	0.604891	0.99431	0.639509	1.89775
GP99	10-20	0.5	Somba	0.996547	0.3453	0.686686	0.995274	0.4726	0.613867	0.99591	0.650277	1.4319
GP99	20-30	0.5	Somba	0.997949	0.2051	0.682991	0.996541	0.3459	0.626406	0.997245	0.654699	1.17938
GP99	30-40	0.5	Somba	0.998504	0.1496	0.672744	0.996996	0.3004	0.631936	0.99775	0.65234	0.971145
GP99	40-50	0.5	Somba	0.998392	0.1608	0.67281	0.996787	0.3213	0.63227	0.997589	0.65254	0.978522
GP99	0.1-1	0.5	Sub1	0.859192	14.0808	0.468392	0.996535	0.3465	0.775751	0.927863	0.622071	5.97263
GP99	2024-02-01	0.5	Sub1	0.957046	4.2954	0.47935	0.995451	0.4549	0.621492	0.976248	0.550421	5.33626
GP99	2024-05-02	0.5	Sub1	0.986153	1.3847	0.525045	0.994018	0.5982	0.578429	0.990085	0.551737	3.40669
GP99	2024-10-05	0.5	Sub1	0.99496	0.504	0.562795	0.994015	0.5985	0.509534	0.994487	0.536165	3.04308
GP99	10-20	0.5	Sub1	0.998411	0.1589	0.618565	0.993876	0.6124	0.48453	0.996144	0.551548	2.97209
GP99	20-30	0.5	Sub1	0.999416	0.0584	0.665856	0.994131	0.5869	0.489311	0.996773	0.577584	3.14154
GP99	30-40	0.5	Sub1	0.999626	0.0374	0.686177	0.994438	0.5562	0.485584	0.997032	0.585881	3.045
GP99	40-50	0.5	Sub1	0.999804	0.0196	0.693714	0.993599	0.6401	0.477315	0.996702	0.585515	3.13831
GP99	0.1-1	0.5	Win1	0.854395	14.5605	0.461786	0.984146	1.5854	0.760503	0.91927	0.611144	5.68284
GP99	2024-02-01	0.5	Win1	0.939243	6.0757	0.499238	0.977806	2.2194	0.631626	0.958525	0.565432	5.93494
GP99	2024-05-02	0.5	Win1	0.967557	3.2443	0.545872	0.981557	1.8443	0.591118	0.974557	0.568495	3.40014
GP99	2024-10-05	0.5	Win1	0.979701	2.0299	0.5911	0.975309	2.4691	0.541408	0.977505	0.566254	2.56363
GP99	10-20	0.5	Win1	0.983401	1.6599	0.632734	0.975819	2.4181	0.51498	0.97961	0.573857	2.65649
GP99	20-30	0.5	Win1	0.98494	1.506	0.67697	0.975309	2.4691	0.508604	0.980125	0.592787	2.78546
GP99	30-40	0.5	Win1	0.986011	1.3989	0.697181	0.976139	2.3861	0.499821	0.981075	0.598501	2.58465
GP99	40-50	0.5	Win1	0.984267	1.5733	0.700058	0.974672	2.5328	0.49182	0.979469	0.595939	2.53283
GP99	0.1-1	0.5	Win1-Deamination	0.865487	13.4513	0.458876	0.998012	0.1988	0.757987	0.93175	0.608432	5.68431
GP99	2024-02-01	0.5	Win1-Deamination	0.958812	4.1188	0.494321	0.99237	0.763	0.627872	0.975591	0.561096	5.94444
GP99	2024-05-02	0.5	Win1-Deamination	0.985289	1.4711	0.541421	0.994383	0.5617	0.586877	0.989836	0.564149	3.43671
GP99	2024-10-05	0.5	Win1-Deamination	0.994313	0.5687	0.586762	0.994222	0.5778	0.536376	0.994268	0.561569	2.56935
GP99	10-20	0.5	Win1-Deamination	0.998049	0.1951	0.628715	0.993412	0.6588	0.510038	0.99573	0.569376	2.66319
GP99	20-30	0.5	Win1-Deamination	0.99899	0.101	0.673845	0.994096	0.5904	0.503514	0.996543	0.58868	2.78927
GP99	30-40	0.5	Win1-Deamination	0.999602	0.0398	0.693893	0.994361	0.5639	0.494595	0.996981	0.594244	2.58414
GP99	40-50	0.5	Win1-Deamination	0.999817	0.0183	0.696814	0.994068	0.5932	0.48672	0.996942	0.591767	2.53704
GP80	0.1-1	1	Highland	0.896613	10.3387	0.922824	0.997498	0.2502	0.994797	0.947056	0.958811	6.74651
GP80	2024-02-01	1	Highland	0.945649	5.4351	0.942467	0.99023	0.977	0.985332	0.967939	0.9639	6.17145
GP80	2024-05-02	1	Highland	0.970153	2.9847	0.957048	0.991666	0.8334	0.986499	0.98091	0.971773	3.99364
GP80	2024-10-05	1	Highland	0.981836	1.8164	0.96123	0.993373	0.6627	0.987589	0.987604	0.97441	2.68733
GP80	10-20	1	Highland	0.987059	1.2941	0.965067	0.993423	0.6577	0.986612	0.990241	0.975839	2.32343
GP80	20-30	1	Highland	0.989209	1.0791	0.968793	0.994288	0.5712	0.987187	0.991748	0.97799	2.1307
GP80	30-40	1	Highland	0.990293	0.9707	0.968561	0.994643	0.5357	0.988434	0.992468	0.978497	1.98573
GP80	40-50	1	Highland	0.990425	0.9575	0.968514	0.994534	0.5466	0.988768	0.992479	0.978641	1.96807
GP80	0.1-1	1	Hariana	0.928681	7.1319	0.948623	0.984411	1.5589	0.992705	0.956546	0.970664	11.9854
GP80	2024-02-01	1	Hariana	0.96764	3.236	0.962442	0.955718	4.4282	0.96695	0.961679	0.964696	7.92889
GP80	2024-05-02	1	Hariana	0.978185	2.1815	0.965383	0.969341	3.0659	0.97196	0.973763	0.968672	5.64966
GP80	2024-10-05	1	Hariana	0.983702	1.6298	0.965174	0.981258	1.8742	0.978811	0.98248	0.971993	4.06475
GP80	10-20	1	Hariana	0.98542	1.458	0.964827	0.990451	0.9549	0.98608	0.987935	0.975454	2.57036
GP80	20-30	1	Hariana	0.986652	1.3348	0.962603	0.99336	0.664	0.98857	0.990006	0.975587	1.9012
GP80	30-40	1	Hariana	0.986753	1.3247	0.959648	0.992589	0.7411	0.985935	0.989671	0.972792	2.07159
GP80	40-50	1	Hariana	0.9872	1.28	0.958918	0.99241	0.759	0.986316	0.989805	0.972617	2.0993
GP80	0.1-1	1	Bed3	0.807371	19.2629	0.880003	0.954489	4.5511	0.962323	0.88093	0.921163	24.1967
GP80	2024-02-01	1	Bed3	0.890373	10.9627	0.895004	0.928985	7.1015	0.922204	0.909679	0.908604	22.6914
GP80	2024-05-02	1	Bed3	0.93425	6.575	0.909702	0.94799	5.201	0.925685	0.94112	0.917693	14.8438
GP80	2024-10-05	1	Bed3	0.958472	4.1528	0.927921	0.964069	3.5931	0.93811	0.96127	0.933016	10.1378
GP80	10-20	1	Bed3	0.973861	2.6139	0.940454	0.97206	2.794	0.945394	0.972961	0.942924	7.29316
GP80	20-30	1	Bed3	0.982491	1.7509	0.951512	0.976244	2.3756	0.949349	0.979367	0.95043	5.77541
GP80	30-40	1	Bed3	0.986266	1.3734	0.952584	0.977438	2.2562	0.951279	0.981852	0.951932	5.15827
GP80	40-50	1	Bed3	0.988175	1.1825	0.952735	0.97834	2.166	0.952241	0.983258	0.952488	4.89579
GP80	0.1-1	1	Bes2	0.906166	9.3834	0.93719	0.961979	3.8021	0.976728	0.934073	0.956959	15.8501
GP80	2024-02-01	1	Bes2	0.958441	4.1559	0.959441	0.953809	4.6191	0.96629	0.956125	0.962866	12.0483
GP80	2024-05-02	1	Bes2	0.976397	2.3603	0.967037	0.96445	3.555	0.967928	0.970423	0.967483	8.54747
GP80	2024-10-05	1	Bes2	0.984835	1.5165	0.971169	0.971996	2.8004	0.970406	0.978415	0.970787	6.66095
GP80	10-20	1	Bes2	0.989804	1.0196	0.97434	0.983756	1.6244	0.976671	0.98678	0.975506	4.56235
GP80	20-30	1	Bes2	0.991046	0.8954	0.967947	0.986694	1.3306	0.976546	0.98887	0.972247	3.65548
GP80	30-40	1	Bes2	0.991712	0.8288	0.96623	0.985492	1.4508	0.973321	0.988602	0.969776	3.60224
GP80	40-50	1	Bes2	0.992556	0.7444	0.966518	0.985446	1.4554	0.972729	0.989001	0.969624	3.55797
GP80	0.1-1	1	Sub1	0.812183	18.7817	0.882529	0.989205	1.0795	0.989016	0.900694	0.935772	13.6105
GP80	2024-02-01	1	Sub1	0.887947	11.2053	0.909091	0.98452	1.548	0.974009	0.936233	0.94155	14.7899
GP80	2024-05-02	1	Sub1	0.944385	5.5615	0.918975	0.985751	1.4249	0.973634	0.965068	0.946305	8.83601
GP80	2024-10-05	1	Sub1	0.970579	2.9421	0.933082	0.987106	1.2894	0.965995	0.978843	0.949539	6.03584
GP80	10-20	1	Sub1	0.982359	1.7641	0.945623	0.98799	1.201	0.966004	0.985175	0.955813	4.62228
GP80	20-30	1	Sub1	0.989014	1.0986	0.957685	0.988492	1.1508	0.968467	0.988753	0.963076	4.19398
GP80	30-40	1	Sub1	0.992364	0.7636	0.962327	0.988662	1.1338	0.968966	0.990513	0.965647	3.88127
GP80	40-50	1	Sub1	0.993341	0.6659	0.96408	0.989175	1.0825	0.96937	0.991258	0.966725	3.79346
GP80	0.1-1	1	Win1	0.801539	19.8461	0.875938	0.983105	1.6895	0.987421	0.892322	0.93168	13.1848
GP80	2024-02-01	1	Win1	0.884639	11.5361	0.903463	0.973538	2.6462	0.980245	0.929088	0.941854	14.1917
GP80	2024-05-02	1	Win1	0.929293	7.0707	0.921493	0.978521	2.1479	0.974525	0.953907	0.948009	8.81107
GP80	2024-10-05	1	Win1	0.958011	4.1989	0.935173	0.975552	2.4448	0.968952	0.966781	0.952063	5.97106
GP80	10-20	1	Win1	0.971911	2.8089	0.946635	0.97713	2.287	0.963639	0.974521	0.955137	4.71074
GP80	20-30	1	Win1	0.978995	2.1005	0.957279	0.977815	2.2185	0.965302	0.978405	0.96129	4.1271
GP80	30-40	1	Win1	0.98196	1.804	0.961705	0.97845	2.155	0.967218	0.980205	0.964462	3.66126
GP80	40-50	1	Win1	0.981429	1.8571	0.962774	0.977803	2.2197	0.968405	0.979616	0.965589	3.53096
GP80	0.1-1	1	Win1 Deamination	0.807039	19.2961	0.874713	0.993748	0.6252	0.987337	0.900393	0.931025	13.1766
GP80	2024-02-01	1	Win1 Deamination	0.894721	10.5279	0.902493	0.98251	1.749	0.980066	0.938616	0.94128	14.248
GP80	2024-05-02	1	Win1 Deamination	0.93891	6.109	0.920489	0.986171	1.3829	0.974137	0.962541	0.947313	8.87475
GP80	2024-10-05	1	Win1 Deamination	0.966758	3.3242	0.934319	0.986042	1.3958	0.968482	0.9764	0.951401	5.98513
GP80	10-20	1	Win1 Deamination	0.981451	1.8549	0.946025	0.98637	1.363	0.963098	0.98391	0.954562	4.72381
GP80	20-30	1	Win1 Deamination	0.988755	1.1245	0.956825	0.987518	1.2482	0.964919	0.988136	0.960872	4.14262
GP80	30-40	1	Win1 Deamination	0.991689	0.8311	0.961248	0.987739	1.2261	0.96679	0.989714	0.964019	3.67409
GP80	40-50	1	Win1 Deamination	0.992688	0.7312	0.962323	0.987539	1.2461	0.967913	0.990113	0.965118	3.53484
GP80	0.1-1	1	Somba	0.844734	15.5266	0.908191	0.993134	0.6866	0.995378	0.918934	0.951785	12.801
GP80	2024-02-01	1	Somba	0.935174	6.4826	0.928258	0.973743	2.6257	0.97962	0.954458	0.953939	9.65106
GP80	2024-05-02	1	Somba	0.962709	3.7291	0.941803	0.981888	1.8112	0.970894	0.972298	0.956349	6.13561
GP80	2024-10-05	1	Somba	0.97541	2.459	0.951249	0.987197	1.2803	0.975565	0.981303	0.963407	4.27328
GP80	10-20	1	Somba	0.980189	1.9811	0.956201	0.990342	0.9658	0.979581	0.985265	0.967891	3.27908
GP80	20-30	1	Somba	0.984499	1.5501	0.956727	0.991867	0.8133	0.981412	0.988183	0.969069	2.73175
GP80	30-40	1	Somba	0.986422	1.3578	0.955953	0.992715	0.7285	0.982043	0.989569	0.968998	2.33476
GP80	40-50	1	Somba	0.987074	1.2926	0.954518	0.992616	0.7384	0.982496	0.989845	0.968507	2.29463
GP85	0.1-1	1	Highland	0.900756	9.9244	0.9061	0.997567	0.2433	0.993871	0.949161	0.949985	6.34411
GP85	2024-02-01	1	Highland	0.948704	5.1296	0.930891	0.991063	0.8937	0.981381	0.969884	0.956136	5.67407
GP85	2024-05-02	1	Highland	0.972698	2.7302	0.946754	0.992692	0.7308	0.983058	0.982695	0.964906	3.60527
GP85	2024-10-05	1	Highland	0.983619	1.6381	0.951614	0.994198	0.5802	0.983792	0.988908	0.967703	2.42521
GP85	10-20	1	Highland	0.9887	1.13	0.956223	0.994208	0.5792	0.982916	0.991454	0.969569	2.09873
GP85	20-30	1	Highland	0.9906	0.94	0.961177	0.994871	0.5129	0.983675	0.992735	0.972426	1.95273
GP85	30-40	1	Highland	0.991471	0.8529	0.961351	0.995198	0.4802	0.985129	0.993335	0.97324	1.81484
GP85	40-50	1	Highland	0.991601	0.8399	0.961021	0.995098	0.4902	0.985759	0.993349	0.97339	1.8054
GP85	0.1-1	1	Hariana	0.93179	6.821	0.939218	0.985106	1.4894	0.991246	0.958448	0.965232	11.3832
GP85	2024-02-01	1	Hariana	0.969778	3.0222	0.953788	0.957992	4.2008	0.958594	0.963885	0.956191	7.45347
GP85	2024-05-02	1	Hariana	0.979973	2.0027	0.957172	0.971241	2.8759	0.964685	0.975607	0.960929	5.27931
GP85	2024-10-05	1	Hariana	0.985272	1.4728	0.957056	0.982644	1.7356	0.973133	0.983958	0.965095	3.78184
GP85	10-20	1	Hariana	0.986945	1.3055	0.956484	0.991247	0.8753	0.982242	0.989096	0.969363	2.37723
GP85	20-30	1	Hariana	0.988131	1.1869	0.953806	0.993931	0.6069	0.985421	0.991031	0.969614	1.74933
GP85	30-40	1	Hariana	0.98805	1.195	0.950782	0.993297	0.6703	0.982143	0.990673	0.966462	1.90043
GP85	40-50	1	Hariana	0.988525	1.1475	0.949472	0.993184	0.6816	0.98231	0.990854	0.965891	1.91624
GP85	0.1-1	1	Bed3	0.813994	18.6006	0.852769	0.958002	4.1998	0.952258	0.885998	0.902513	22.8269
GP85	2024-02-01	1	Bed3	0.897784	10.2216	0.870842	0.933633	6.6367	0.904653	0.915709	0.887748	21.2945
GP85	2024-05-02	1	Bed3	0.939034	6.0966	0.88958	0.952437	4.7563	0.908815	0.945736	0.899198	13.6772
GP85	2024-10-05	1	Bed3	0.962433	3.7567	0.909778	0.967927	3.2073	0.92236	0.96518	0.916069	9.2797
GP85	10-20	1	Bed3	0.976803	2.3197	0.925606	0.975291	2.4709	0.931176	0.976047	0.928391	6.68594
GP85	20-30	1	Bed3	0.984183	1.5817	0.939354	0.979075	2.0925	0.93619	0.981629	0.937772	5.32322
GP85	30-40	1	Bed3	0.988123	1.1877	0.940628	0.980175	1.9825	0.939067	0.984149	0.939847	4.74047
GP85	40-50	1	Bed3	0.9899	1.01	0.941139	0.981012	1.8988	0.939788	0.985456	0.940463	4.50304
GP85	0.1-1	1	Bes2	0.911448	8.8552	0.923892	0.964158	3.5842	0.97034	0.937803	0.947116	14.98
GP85	2024-02-01	1	Bes2	0.961809	3.8191	0.949317	0.956199	4.3801	0.957054	0.959004	0.953185	11.2945
GP85	2024-05-02	1	Bes2	0.978823	2.1177	0.958343	0.9664	3.36	0.960113	0.972611	0.959228	8.00853
GP85	2024-10-05	1	Bes2	0.986408	1.3592	0.963876	0.973719	2.6281	0.962315	0.980063	0.963095	6.30366
GP85	10-20	1	Bes2	0.990955	0.9045	0.967886	0.985177	1.4823	0.97009	0.988066	0.968988	4.31694
GP85	20-30	1	Bes2	0.992247	0.7753	0.960019	0.987881	1.2119	0.970035	0.990064	0.965027	3.42692
GP85	30-40	1	Bes2	0.992741	0.7259	0.957027	0.986888	1.3112	0.966219	0.989815	0.961623	3.35906
GP85	40-50	1	Bes2	0.993619	0.6381	0.957687	0.986874	1.3126	0.965527	0.990247	0.961607	3.32864
GP85	0.1-1	1	Sub1	0.820006	17.9994	0.855898	0.990405	0.9595	0.985285	0.905205	0.920592	12.5277
GP85	2024-02-01	1	Sub1	0.895073	10.4927	0.887056	0.986622	1.3378	0.967893	0.940848	0.927475	13.3458
GP85	2024-05-02	1	Sub1	0.948653	5.1347	0.899782	0.987417	1.2583	0.966287	0.968035	0.933034	7.95486
GP85	2024-10-05	1	Sub1	0.973694	2.6306	0.916469	0.988604	1.1396	0.957113	0.981149	0.936791	5.47981
GP85	10-20	1	Sub1	0.984611	1.5389	0.932653	0.989185	1.0815	0.957651	0.986898	0.945152	4.2752
GP85	20-30	1	Sub1	0.990628	0.9372	0.94712	0.989922	1.0078	0.959738	0.990275	0.953429	3.91479
GP85	30-40	1	Sub1	0.993657	0.6343	0.952458	0.990147	0.9853	0.961049	0.991902	0.956754	3.63671
GP85	40-50	1	Sub1	0.994416	0.5584	0.954922	0.990609	0.9391	0.961414	0.992512	0.958168	3.56399
GP85	0.1-1	1	Win1	0.808898	19.1102	0.85036	0.983468	1.6532	0.984151	0.896183	0.917255	12.1467
GP85	2024-02-01	1	Win1	0.890862	10.9138	0.881371	0.974211	2.5789	0.975865	0.932537	0.928618	13.0293
GP85	2024-05-02	1	Win1	0.933733	6.6267	0.901958	0.979978	2.0022	0.967298	0.956856	0.934628	7.99871
GP85	2024-10-05	1	Win1	0.961195	3.8805	0.919037	0.977092	2.2908	0.960646	0.969143	0.939842	5.39363
GP85	10-20	1	Win1	0.974077	2.5923	0.933457	0.978677	2.1323	0.954674	0.976377	0.944066	4.29578
GP85	20-30	1	Win1	0.980715	1.9285	0.945999	0.979321	2.0679	0.956079	0.980018	0.951039	3.78995
GP85	30-40	1	Win1	0.983055	1.6945	0.952043	0.980092	1.9908	0.958051	0.981573	0.955047	3.39632
GP85	40-50	1	Win1	0.982428	1.7572	0.953773	0.979162	2.0838	0.959718	0.980795	0.956745	3.30164
GP85	0.1-1	1	Win1 Deamination	0.814574	18.5426	0.849135	0.994149	0.5851	0.983983	0.904362	0.916559	12.1438
GP85	2024-02-01	1	Win1 Deamination	0.901196	9.8804	0.880332	0.983317	1.6683	0.975597	0.942257	0.927964	13.0895
GP85	2024-05-02	1	Win1 Deamination	0.943632	5.6368	0.90084	0.987726	1.2274	0.96685	0.965679	0.933845	8.05683
GP85	2024-10-05	1	Win1 Deamination	0.970134	2.9866	0.917942	0.987689	1.2311	0.960089	0.978912	0.939016	5.40828
GP85	10-20	1	Win1 Deamination	0.983783	1.6217	0.932681	0.988041	1.1959	0.954002	0.985912	0.943341	4.30697
GP85	20-30	1	Win1 Deamination	0.990626	0.9374	0.945391	0.989168	1.0832	0.955579	0.989897	0.950485	3.80388
GP85	30-40	1	Win1 Deamination	0.992893	0.7107	0.951506	0.989518	1.0482	0.957544	0.991205	0.954525	3.40766
GP85	40-50	1	Win1 Deamination	0.9938	0.62	0.953226	0.989014	1.0986	0.959207	0.991407	0.956217	3.30553
GP85	0.1-1	1	Somba	0.850185	14.9815	0.890018	0.993615	0.6385	0.994327	0.9219	0.942173	12.0346
GP85	2024-02-01	1	Somba	0.939803	6.0197	0.911276	0.976299	2.3701	0.973663	0.958051	0.942469	8.84321
GP85	2024-05-02	1	Somba	0.965791	3.4209	0.928565	0.983701	1.6299	0.964073	0.974746	0.946319	5.6269
GP85	2024-10-05	1	Somba	0.978168	2.1832	0.939311	0.988859	1.1141	0.968979	0.983514	0.954145	3.84372
GP85	10-20	1	Somba	0.982592	1.7408	0.945538	0.991457	0.8543	0.974077	0.987024	0.959807	2.95507
GP85	20-30	1	Somba	0.986349	1.3651	0.946407	0.992894	0.7106	0.976402	0.989622	0.961405	2.4729
GP85	30-40	1	Somba	0.988071	1.1929	0.945495	0.993589	0.6411	0.977252	0.99083	0.961373	2.10333
GP85	40-50	1	Somba	0.988835	1.1165	0.944063	0.993461	0.6539	0.977487	0.991148	0.960775	2.07613
GP90	0.1-1	1	Highland	0.9055	9.45	0.884853	0.99799	0.201	0.991234	0.951745	0.938043	5.749
GP90	2024-02-01	1	Highland	0.953703	4.6297	0.911385	0.992232	0.7768	0.976291	0.972967	0.943838	4.95452
GP90	2024-05-02	1	Highland	0.976156	2.3844	0.931582	0.993765	0.6235	0.978652	0.984961	0.955117	3.16975
GP90	2024-10-05	1	Highland	0.986284	1.3716	0.939007	0.995161	0.4839	0.97834	0.990722	0.958673	2.11146
GP90	10-20	1	Highland	0.990743	0.9257	0.944137	0.995048	0.4952	0.977214	0.992896	0.960675	1.82786
GP90	20-30	1	Highland	0.992297	0.7703	0.950594	0.995527	0.4473	0.97845	0.993912	0.964522	1.72891
GP90	30-40	1	Highland	0.992871	0.7129	0.951796	0.995794	0.4206	0.980244	0.994332	0.96602	1.61802
GP90	40-50	1	Highland	0.993003	0.6997	0.951212	0.995821	0.4179	0.981145	0.994412	0.966178	1.60238
GP90	0.1-1	1	Hariana	0.934841	6.5159	0.925826	0.986067	1.3933	0.989522	0.960454	0.957674	10.7092
GP90	2024-02-01	1	Hariana	0.97201	2.799	0.942893	0.961431	3.8569	0.948656	0.966721	0.945774	6.89964
GP90	2024-05-02	1	Hariana	0.982235	1.7765	0.946413	0.973633	2.6367	0.954632	0.977934	0.950523	4.82611
GP90	2024-10-05	1	Hariana	0.987143	1.2857	0.946284	0.984195	1.5805	0.96528	0.985669	0.955782	3.45233
GP90	10-20	1	Hariana	0.98869	1.131	0.945649	0.992114	0.7886	0.977043	0.990402	0.961346	2.15188
GP90	20-30	1	Hariana	0.989841	1.0159	0.942394	0.99455	0.545	0.980877	0.992196	0.961635	1.57871
GP90	30-40	1	Hariana	0.98988	1.012	0.938429	0.994194	0.5806	0.976715	0.992037	0.957572	1.6809
GP90	40-50	1	Hariana	0.990235	0.9765	0.937157	0.994019	0.5981	0.976607	0.992127	0.956882	1.71375
GP90	0.1-1	1	Bed3	0.82099	17.901	0.82017	0.961193	3.8807	0.940322	0.891091	0.880246	21.2243
GP90	2024-02-01	1	Bed3	0.905407	9.4593	0.839465	0.939029	6.0971	0.882367	0.922218	0.860916	19.6678
GP90	2024-05-02	1	Bed3	0.944517	5.5483	0.862307	0.957537	4.2463	0.887516	0.951027	0.874911	12.4118
GP90	2024-10-05	1	Bed3	0.967048	3.2952	0.886588	0.971815	2.8185	0.902161	0.969432	0.894374	8.33472
GP90	10-20	1	Bed3	0.979848	2.0152	0.906782	0.97896	2.104	0.912181	0.979404	0.909482	6.00069
GP90	20-30	1	Bed3	0.98656	1.344	0.923528	0.982134	1.7866	0.919315	0.984347	0.921421	4.81711
GP90	30-40	1	Bed3	0.99019	0.981	0.925326	0.983116	1.6884	0.922439	0.986653	0.923883	4.29273
GP90	40-50	1	Bed3	0.99158	0.842	0.926014	0.983711	1.6289	0.924366	0.987645	0.92519	4.09542
GP90	0.1-1	1	Bes2	0.9172	8.28	0.906584	0.966751	3.3249	0.962126	0.941976	0.934355	14.0104
GP90	2024-02-01	1	Bes2	0.966011	3.3989	0.937018	0.958954	4.1046	0.945464	0.962482	0.941241	10.3755
GP90	2024-05-02	1	Bes2	0.981315	1.8685	0.947709	0.968896	3.1104	0.948876	0.975105	0.948293	7.43132
GP90	2024-10-05	1	Bes2	0.988132	1.1868	0.954527	0.975739	2.4261	0.951796	0.981936	0.953161	5.89998
GP90	10-20	1	Bes2	0.992307	0.7693	0.95911	0.986577	1.3423	0.961265	0.989442	0.960188	4.04817
GP90	20-30	1	Bes2	0.993463	0.6537	0.949067	0.98911	1.089	0.961406	0.991286	0.955236	3.19158
GP90	30-40	1	Bes2	0.994041	0.5959	0.945323	0.988288	1.1712	0.956584	0.991165	0.950954	3.10571
GP90	40-50	1	Bes2	0.99484	0.516	0.945291	0.988464	1.1536	0.954972	0.991652	0.950131	3.06731
GP90	0.1-1	1	Sub1	0.829305	17.0695	0.823793	0.991913	0.8087	0.979793	0.910609	0.901793	11.2829
GP90	2024-02-01	1	Sub1	0.903388	9.6612	0.859964	0.988836	1.1164	0.959048	0.946112	0.909506	11.8928
GP90	2024-05-02	1	Sub1	0.954368	4.5632	0.873864	0.988727	1.1273	0.956584	0.971548	0.915224	7.00935
GP90	2024-10-05	1	Sub1	0.977452	2.2548	0.894042	0.990357	0.9643	0.945524	0.983904	0.919783	4.83534
GP90	10-20	1	Sub1	0.98731	1.269	0.914492	0.990738	0.9262	0.944083	0.989024	0.929288	3.85436
GP90	20-30	1	Sub1	0.992463	0.7537	0.93262	0.991213	0.8787	0.947553	0.991838	0.940086	3.60737
GP90	30-40	1	Sub1	0.995087	0.4913	0.939078	0.991638	0.8362	0.949561	0.993363	0.944319	3.36501
GP90	40-50	1	Sub1	0.995506	0.4494	0.942243	0.991941	0.8059	0.949965	0.993723	0.946104	3.34194
GP90	0.1-1	1	Win1	0.816189	18.3811	0.81743	0.984395	1.5605	0.979455	0.900292	0.898442	11.0318
GP90	2024-02-01	1	Win1	0.897951	10.2049	0.851662	0.976835	2.3165	0.967283	0.937393	0.909473	11.5197
GP90	2024-05-02	1	Win1	0.939556	6.0444	0.876329	0.982199	1.7801	0.957412	0.960878	0.916871	7.04947
GP90	2024-10-05	1	Win1	0.965296	3.4704	0.897642	0.979126	2.0874	0.947517	0.972211	0.922579	4.72716
GP90	10-20	1	Win1	0.976604	2.3396	0.915232	0.980615	1.9385	0.941424	0.97861	0.928328	3.83433
GP90	20-30	1	Win1	0.982093	1.7907	0.930737	0.98102	1.898	0.943133	0.981556	0.936935	3.45907
GP90	30-40	1	Win1	0.984408	1.5592	0.938948	0.981874	1.8126	0.94589	0.983141	0.942419	3.11502
GP90	40-50	1	Win1	0.983569	1.6431	0.941458	0.980674	1.9326	0.947456	0.982122	0.944457	3.04271
GP90	0.1-1	1	Win1 Deamination	0.822039	17.7961	0.815898	0.995139	0.4861	0.979287	0.908589	0.897593	11.0257
GP90	2024-02-01	1	Win1 Deamination	0.908632	9.1368	0.850416	0.986045	1.3955	0.967015	0.947338	0.908716	11.5709
GP90	2024-05-02	1	Win1 Deamination	0.94984	5.016	0.874914	0.990075	0.9925	0.956875	0.969958	0.915894	7.10492
GP90	2024-10-05	1	Win1 Deamination	0.974565	2.5435	0.89628	0.989911	1.0089	0.946838	0.982238	0.921559	4.73299
GP90	10-20	1	Win1 Deamination	0.986525	1.3475	0.914362	0.990178	0.9822	0.940597	0.988352	0.92748	3.84306
GP90	20-30	1	Win1 Deamination	0.992184	0.7816	0.929957	0.991054	0.8946	0.942435	0.991619	0.936196	3.47269
GP90	30-40	1	Win1 Deamination	0.994389	0.5611	0.938284	0.991473	0.8527	0.945234	0.992931	0.941759	3.12427
GP90	40-50	1	Win1 Deamination	0.995117	0.4883	0.940784	0.990695	0.9305	0.946843	0.992906	0.943814	3.04615
GP90	0.1-1	1	Somba	0.85588	14.412	0.86821	0.993816	0.6184	0.992857	0.924848	0.930533	11.1771
GP90	2024-02-01	1	Somba	0.944125	5.5875	0.89173	0.978917	2.1083	0.966075	0.961521	0.928903	8.02565
GP90	2024-05-02	1	Somba	0.969245	3.0755	0.911198	0.985847	1.4153	0.953685	0.977546	0.932441	5.05491
GP90	2024-10-05	1	Somba	0.981305	1.8695	0.92402	0.990266	0.9734	0.959641	0.985785	0.94183	3.392
GP90	10-20	1	Somba	0.985072	1.4928	0.931966	0.99245	0.755	0.966176	0.988761	0.949071	2.63018
GP90	20-30	1	Somba	0.988277	1.1723	0.93278	0.993819	0.6181	0.969597	0.991048	0.951189	2.20328
GP90	30-40	1	Somba	0.99005	0.995	0.932072	0.994408	0.5592	0.970353	0.992229	0.951213	1.85979
GP90	40-50	1	Somba	0.990377	0.9623	0.930639	0.994433	0.5567	0.970615	0.992405	0.950627	1.83845
GP95	0.1-1	1	Highland	0.913738	8.6262	0.850171	0.998198	0.1802	0.987314	0.955968	0.918742	4.98512
GP95	2024-02-01	1	Highland	0.958464	4.1536	0.886265	0.993666	0.6334	0.967651	0.976065	0.926958	4.25932
GP95	2024-05-02	1	Highland	0.980056	1.9944	0.909427	0.994768	0.5232	0.971463	0.987412	0.940445	2.6479
GP95	2024-10-05	1	Highland	0.98891	1.109	0.920111	0.99602	0.398	0.969066	0.992465	0.944588	1.77138
GP95	10-20	1	Highland	0.992699	0.7301	0.926315	0.99617	0.383	0.967444	0.994434	0.946879	1.54199
GP95	20-30	1	Highland	0.993898	0.6102	0.93384	0.996385	0.3615	0.969313	0.995141	0.951577	1.49149
GP95	30-40	1	Highland	0.994409	0.5591	0.93549	0.996615	0.3385	0.971738	0.995512	0.953614	1.38927
GP95	40-50	1	Highland	0.994521	0.5479	0.935511	0.996673	0.3327	0.972101	0.995597	0.953806	1.38799
GP95	0.1-1	1	Hariana	0.938905	6.1095	0.906222	0.986558	1.3442	0.986935	0.962732	0.946579	9.83243
GP95	2024-02-01	1	Hariana	0.975156	2.4844	0.926146	0.965077	3.4923	0.932432	0.970117	0.929289	6.17383
GP95	2024-05-02	1	Hariana	0.985105	1.4895	0.930002	0.976533	2.3467	0.938744	0.980819	0.934373	4.25184
GP95	2024-10-05	1	Hariana	0.989628	1.0372	0.929695	0.985912	1.4088	0.952363	0.98777	0.941029	3.0337
GP95	10-20	1	Hariana	0.991071	0.8929	0.929098	0.993249	0.6751	0.967703	0.99216	0.948401	1.86802
GP95	20-30	1	Hariana	0.991921	0.8079	0.924405	0.9955	0.45	0.97289	0.993711	0.948647	1.34195
GP95	30-40	1	Hariana	0.992198	0.7802	0.919307	0.995265	0.4735	0.96703	0.993731	0.943169	1.41177
GP95	40-50	1	Hariana	0.992509	0.7491	0.917205	0.995052	0.4948	0.967026	0.99378	0.942116	1.45048
GP95	0.1-1	1	Bed3	0.832085	16.7915	0.771148	0.966682	3.3318	0.921083	0.899384	0.846116	18.9739
GP95	2024-02-01	1	Bed3	0.914464	8.5536	0.794958	0.946895	5.3105	0.845306	0.93068	0.820132	17.3408
GP95	2024-05-02	1	Bed3	0.95259	4.741	0.820802	0.964453	3.5547	0.851561	0.958522	0.836182	10.6676
GP95	2024-10-05	1	Bed3	0.973343	2.6657	0.849763	0.977569	2.2431	0.86662	0.975456	0.858191	7.07479
GP95	10-20	1	Bed3	0.983717	1.6283	0.877473	0.983058	1.6942	0.881199	0.983387	0.879336	5.16037
GP95	20-30	1	Bed3	0.989486	1.0514	0.898061	0.985814	1.4186	0.891458	0.98765	0.894759	4.20055
GP95	30-40	1	Bed3	0.992704	0.7296	0.900037	0.986445	1.3555	0.895398	0.989575	0.897717	3.76238
GP95	40-50	1	Bed3	0.993964	0.6036	0.902269	0.987391	1.2609	0.897028	0.990677	0.899648	3.56122
GP95	0.1-1	1	Bes2	0.923241	7.6759	0.884094	0.97068	2.932	0.951023	0.94696	0.917558	12.7536
GP95	2024-02-01	1	Bes2	0.969831	3.0169	0.918972	0.962732	3.7268	0.927756	0.966282	0.923364	9.31956
GP95	2024-05-02	1	Bes2	0.984185	1.5815	0.931754	0.972232	2.7768	0.930274	0.978209	0.931014	6.69551
GP95	2024-10-05	1	Bes2	0.990347	0.9653	0.939786	0.97862	2.138	0.933818	0.984484	0.936802	5.36586
GP95	10-20	1	Bes2	0.993941	0.6059	0.945021	0.988353	1.1647	0.946233	0.991147	0.945627	3.72824
GP95	20-30	1	Bes2	0.995171	0.4829	0.932003	0.990863	0.9137	0.946041	0.993017	0.939022	2.89726
GP95	30-40	1	Bes2	0.995433	0.4567	0.926293	0.990221	0.9779	0.939774	0.992827	0.933034	2.78968
GP95	40-50	1	Bes2	0.99621	0.379	0.926095	0.990365	0.9635	0.93722	0.993288	0.931657	2.759
GP95	0.1-1	1	Sub1	0.84251	15.749	0.777501	0.993013	0.6987	0.972953	0.917762	0.875227	9.48916
GP95	2024-02-01	1	Sub1	0.913449	8.6551	0.813847	0.990266	0.9734	0.945506	0.951858	0.879677	10.0482
GP95	2024-05-02	1	Sub1	0.962701	3.7299	0.833261	0.990436	0.9564	0.939816	0.976568	0.886538	5.81623
GP95	2024-10-05	1	Sub1	0.982601	1.7399	0.859337	0.992023	0.7977	0.925253	0.987312	0.892295	4.07684
GP95	10-20	1	Sub1	0.990263	0.9737	0.886034	0.992296	0.7704	0.921478	0.991279	0.903756	3.39472
GP95	20-30	1	Sub1	0.994306	0.5694	0.909879	0.992841	0.7159	0.926977	0.993573	0.918428	3.22663
GP95	30-40	1	Sub1	0.996564	0.3436	0.917648	0.993316	0.6684	0.928914	0.99494	0.923281	3.06456
GP95	40-50	1	Sub1	0.997022	0.2978	0.92237	0.993403	0.6597	0.929575	0.995213	0.925973	3.06722
GP95	0.1-1	1	Win1	0.82894	17.106	0.772706	0.985536	1.4464	0.971321	0.907238	0.872013	9.39972
GP95	2024-02-01	1	Win1	0.907007	9.2993	0.809488	0.979277	2.0723	0.95173	0.943142	0.880609	9.90736
GP95	2024-05-02	1	Win1	0.947242	5.2758	0.838765	0.984109	1.5891	0.942062	0.965676	0.890413	5.88951
GP95	2024-10-05	1	Win1	0.969591	3.0409	0.865996	0.980674	1.9326	0.928711	0.975132	0.897353	3.96849
GP95	10-20	1	Win1	0.9795	2.05	0.886065	0.982515	1.7485	0.918784	0.981008	0.902424	3.29341
GP95	20-30	1	Win1	0.983829	1.6171	0.906846	0.982588	1.7412	0.922174	0.983208	0.91451	3.09217
GP95	30-40	1	Win1	0.985798	1.4202	0.917854	0.983378	1.6622	0.924613	0.984588	0.921234	2.80867
GP95	40-50	1	Win1	0.984819	1.5181	0.921066	0.982333	1.7667	0.925748	0.983576	0.923407	2.73924
GP95	0.1-1	1	Win1 Deamination	0.835254	16.4746	0.770715	0.996383	0.3617	0.970985	0.915819	0.87085	9.39535
GP95	2024-02-01	1	Win1 Deamination	0.918474	8.1526	0.807825	0.988661	1.1339	0.951372	0.953568	0.879599	9.94567
GP95	2024-05-02	1	Win1 Deamination	0.958141	4.1859	0.836894	0.992222	0.7778	0.941315	0.975182	0.889105	5.93273
GP95	2024-10-05	1	Win1 Deamination	0.97926	2.074	0.864287	0.991697	0.8303	0.92784	0.985479	0.896064	3.97635
GP95	10-20	1	Win1 Deamination	0.989803	1.0197	0.884882	0.992383	0.7617	0.917679	0.991093	0.901281	3.29939
GP95	20-30	1	Win1 Deamination	0.994204	0.5796	0.905778	0.992927	0.7073	0.921237	0.993565	0.913508	3.10223
GP95	30-40	1	Win1 Deamination	0.996038	0.3962	0.916983	0.993228	0.6772	0.923711	0.994633	0.920347	2.81742
GP95	40-50	1	Win1 Deamination	0.996624	0.3376	0.920185	0.992621	0.7379	0.924854	0.994622	0.92252	2.74364
GP95	0.1-1	1	Somba	0.861548	13.8452	0.838123	0.993941	0.6059	0.990405	0.927744	0.914264	10.2153
GP95	2024-02-01	1	Somba	0.951538	4.8462	0.861514	0.982091	1.7909	0.954474	0.966815	0.907994	6.88482
GP95	2024-05-02	1	Somba	0.973887	2.6113	0.884141	0.987936	1.2064	0.938663	0.980911	0.911402	4.33495
GP95	2024-10-05	1	Somba	0.98521	1.479	0.900303	0.992313	0.7687	0.94408	0.988762	0.922192	2.85436
GP95	10-20	1	Somba	0.988079	1.1921	0.910327	0.99395	0.605	0.951862	0.991015	0.931095	2.20809
GP95	20-30	1	Somba	0.990658	0.9342	0.911899	0.994989	0.5011	0.956463	0.992824	0.934181	1.88337
GP95	30-40	1	Somba	0.992306	0.7694	0.910475	0.995572	0.4428	0.957451	0.993939	0.933963	1.55897
GP95	40-50	1	Somba	0.992468	0.7532	0.909444	0.995505	0.4495	0.957938	0.993986	0.933691	1.53325
GP99	0.1-1	1	Bed3	0.905504	9.4496	0.608732	0.977392	2.2608	0.76512	0.941448	0.686926	12.3455
GP99	2024-02-01	1	Bed3	0.968279	3.1721	0.6546	0.95894	4.106	0.597796	0.96361	0.626198	11.049
GP99	2024-05-02	1	Bed3	0.986761	1.3239	0.699294	0.974729	2.5271	0.591212	0.980745	0.645253	6.403
GP99	2024-10-05	1	Bed3	0.993383	0.6617	0.745919	0.984884	1.5116	0.601233	0.989133	0.673576	4.59542
GP99	10-20	1	Bed3	0.996074	0.3926	0.788461	0.989134	1.0866	0.625336	0.992604	0.706898	3.66171
GP99	20-30	1	Bed3	0.997973	0.2027	0.818658	0.991201	0.8799	0.648461	0.994587	0.733559	3.23936
GP99	30-40	1	Bed3	0.999055	0.0945	0.821441	0.991877	0.8123	0.65829	0.995466	0.739866	2.97345
GP99	40-50	1	Bed3	0.999166	0.0834	0.821189	0.992069	0.7931	0.655155	0.995618	0.738172	2.86009
GP99	0.1-1	1	Bes2	0.951017	4.8983	0.805834	0.977083	2.2917	0.848886	0.96405	0.82736	9.31471
GP99	2024-02-01	1	Bes2	0.986348	1.3652	0.857241	0.966995	3.3005	0.774679	0.976672	0.81596	6.62125
GP99	2024-05-02	1	Bes2	0.994161	0.5839	0.878744	0.975306	2.4694	0.766957	0.984733	0.82285	5.06735
GP99	2024-10-05	1	Bes2	0.997095	0.2905	0.891609	0.981651	1.8349	0.765984	0.989373	0.828796	4.32307
GP99	10-20	1	Bes2	0.998471	0.1529	0.898639	0.990882	0.9118	0.791974	0.994676	0.845306	3.15886
GP99	20-30	1	Bes2	0.998915	0.1085	0.874203	0.993446	0.6554	0.789502	0.996181	0.831852	2.39064
GP99	30-40	1	Bes2	0.999164	0.0836	0.861167	0.992876	0.7124	0.767845	0.99602	0.814506	2.29876
GP99	40-50	1	Bes2	0.999264	0.0736	0.859266	0.993344	0.6656	0.76339	0.996304	0.811328	2.24052
GP99	0.1-1	1	Hariana	0.957134	4.2866	0.848016	0.989083	1.0917	0.946283	0.973109	0.89715	7.16804
GP99	2024-02-01	1	Hariana	0.988181	1.1819	0.874311	0.970794	2.9206	0.816871	0.979488	0.845591	4.18243
GP99	2024-05-02	1	Hariana	0.99447	0.553	0.877722	0.980834	1.9166	0.816747	0.987652	0.847235	2.81601
GP99	2024-10-05	1	Hariana	0.997135	0.2865	0.874315	0.988847	1.1153	0.834202	0.992991	0.854259	2.01751
GP99	10-20	1	Hariana	0.997761	0.2239	0.871154	0.995156	0.4844	0.867707	0.996459	0.86943	1.20718
GP99	20-30	1	Hariana	0.998313	0.1687	0.861194	0.997004	0.2996	0.875819	0.997659	0.868507	0.828149
GP99	30-40	1	Hariana	0.998368	0.1632	0.851073	0.997047	0.2953	0.86051	0.997707	0.855792	0.839355
GP99	40-50	1	Hariana	0.998436	0.1564	0.847503	0.996702	0.3298	0.859308	0.997569	0.853406	0.87285
GP99	0.1-1	1	Highland	0.955259	4.4741	0.750651	0.998608	0.1392	0.920604	0.976934	0.835627	2.87843
GP99	2024-02-01	1	Highland	0.987015	1.2985	0.802338	0.996221	0.3779	0.865716	0.991618	0.834027	2.10476
GP99	2024-05-02	1	Highland	0.994692	0.5308	0.839803	0.997035	0.2965	0.86983	0.995864	0.854816	1.37732
GP99	2024-10-05	1	Highland	0.997263	0.2737	0.854517	0.997928	0.2072	0.857266	0.997596	0.855892	1.00982
GP99	10-20	1	Highland	0.998424	0.1576	0.863177	0.997737	0.2263	0.849495	0.99808	0.856336	0.939253
GP99	20-30	1	Highland	0.998811	0.1189	0.871992	0.997748	0.2252	0.856517	0.998279	0.864254	0.949649
GP99	30-40	1	Highland	0.999266	0.0734	0.873954	0.997786	0.2214	0.860547	0.998526	0.86725	0.852468
GP99	40-50	1	Highland	0.998886	0.1114	0.873662	0.997995	0.2005	0.860699	0.998441	0.867181	0.857836
GP99	0.1-1	1	Somba	0.902156	9.7844	0.730565	0.995402	0.4598	0.926886	0.948779	0.828726	6.83303
GP99	2024-02-01	1	Somba	0.980876	1.9124	0.769041	0.989151	1.0849	0.829749	0.985013	0.799395	3.7075
GP99	2024-05-02	1	Somba	0.992224	0.7776	0.801549	0.993065	0.6935	0.782048	0.992644	0.791798	2.33247
GP99	2024-10-05	1	Somba	0.99661	0.339	0.824111	0.995133	0.4867	0.769161	0.995872	0.796636	1.67323
GP99	10-20	1	Somba	0.996973	0.3027	0.835051	0.996255	0.3745	0.781338	0.996614	0.808194	1.29454
GP99	20-30	1	Somba	0.9984	0.16	0.834557	0.996965	0.3035	0.79812	0.997683	0.816339	1.08007
GP99	30-40	1	Somba	0.998634	0.1366	0.832429	0.997261	0.2739	0.804002	0.997947	0.818215	0.904657
GP99	40-50	1	Somba	0.998756	0.1244	0.831332	0.997253	0.2747	0.806009	0.998004	0.81867	0.873326
GP99	0.1-1	1	Sub1	0.910883	8.9117	0.63116	0.99637	0.363	0.853782	0.953626	0.742471	5.56853
GP99	2024-02-01	1	Sub1	0.972028	2.7972	0.671523	0.995441	0.4559	0.763023	0.983734	0.717273	5.31711
GP99	2024-05-02	1	Sub1	0.990521	0.9479	0.717085	0.994272	0.5728	0.744604	0.992397	0.730845	3.23027
GP99	2024-10-05	1	Sub1	0.996523	0.3477	0.75743	0.99434	0.566	0.693975	0.995432	0.725703	2.73498
GP99	10-20	1	Sub1	0.998449	0.1551	0.793493	0.994691	0.5309	0.677587	0.99657	0.73554	2.67326
GP99	20-30	1	Sub1	0.999232	0.0768	0.829246	0.994658	0.5342	0.688875	0.996945	0.759061	2.82524
GP99	30-40	1	Sub1	0.999624	0.0376	0.841397	0.99503	0.497	0.69123	0.997327	0.766313	2.78823
GP99	40-50	1	Sub1	0.99973	0.027	0.84957	0.994829	0.5171	0.689216	0.997279	0.769393	2.81875
GP99	0.1-1	1	Win1	0.90475	9.525	0.622301	0.985481	1.4519	0.847547	0.945115	0.734924	5.30303
GP99	2024-02-01	1	Win1	0.958776	4.1224	0.67867	0.981132	1.8868	0.77161	0.969954	0.72514	5.02526
GP99	2024-05-02	1	Win1	0.975846	2.4154	0.726574	0.984475	1.5525	0.757795	0.98016	0.742185	3.15919
GP99	2024-10-05	1	Win1	0.9847	1.53	0.76592	0.98042	1.958	0.709654	0.98256	0.737787	2.32518
GP99	10-20	1	Win1	0.986649	1.3351	0.79819	0.98173	1.827	0.694284	0.98419	0.746237	2.3782
GP99	20-30	1	Win1	0.987765	1.2235	0.828301	0.98174	1.826	0.699043	0.984752	0.763672	2.48166
GP99	30-40	1	Win1	0.988285	1.1715	0.844325	0.982677	1.7323	0.695758	0.985481	0.770042	2.37242
GP99	40-50	1	Win1	0.986791	1.3209	0.849466	0.981512	1.8488	0.696845	0.984152	0.773156	2.2912
GP99	0.1-1	1	Win1-Deamination	0.913022	8.6978	0.61985	0.997921	0.2079	0.845702	0.955472	0.732776	5.3168
GP99	2024-02-01	1	Win1-Deamination	0.973441	2.6559	0.675346	0.993083	0.6917	0.770001	0.983262	0.722673	5.02185
GP99	2024-05-02	1	Win1-Deamination	0.989211	1.0789	0.723401	0.994572	0.5428	0.755226	0.991891	0.739313	3.18739
GP99	2024-10-05	1	Win1-Deamination	0.995944	0.4056	0.76337	0.994902	0.5098	0.706781	0.995423	0.735075	2.33004
GP99	10-20	1	Win1-Deamination	0.998219	0.1781	0.796027	0.994909	0.5091	0.69108	0.996564	0.743553	2.37911
GP99	20-30	1	Win1-Deamination	0.999244	0.0756	0.826454	0.995431	0.4569	0.696107	0.997337	0.761281	2.4854
GP99	30-40	1	Win1-Deamination	0.999502	0.0498	0.842699	0.995817	0.4183	0.692486	0.997659	0.767593	2.37529
GP99	40-50	1	Win1-Deamination	0.999624	0.0376	0.847762	0.995219	0.4781	0.693532	0.997421	0.770647	2.29522
GP80	0.1-1	2	Highland	0.943772	5.6228	0.950788	0.997289	0.2711	0.996294	0.97053	0.973541	4.83519
GP80	2024-02-01	2	Highland	0.972837	2.7163	0.969555	0.99142	0.858	0.991025	0.982128	0.98029	4.31018
GP80	2024-05-02	2	Highland	0.986229	1.3771	0.978112	0.99348	0.652	0.992263	0.989855	0.985188	2.6642
GP80	2024-10-05	2	Highland	0.99122	0.878	0.98377	0.995258	0.4742	0.992979	0.993239	0.988374	1.79648
GP80	10-20	2	Highland	0.993744	0.6256	0.985828	0.995182	0.4818	0.992793	0.994463	0.989311	1.62336
GP80	20-30	2	Highland	0.994633	0.5367	0.987201	0.995249	0.4751	0.993141	0.994941	0.990171	1.53567
GP80	30-40	2	Highland	0.995026	0.4974	0.98742	0.995874	0.4126	0.993479	0.99545	0.99045	1.39161
GP80	40-50	2	Highland	0.994878	0.5122	0.987432	0.995747	0.4253	0.993893	0.995313	0.990663	1.44552
GP80	0.1-1	2	Hariana	0.958389	4.1611	0.966607	0.986237	1.3763	0.995026	0.972313	0.980816	9.07686
GP80	2024-02-01	2	Hariana	0.982694	1.7306	0.980934	0.964424	3.5576	0.983099	0.973559	0.982016	6.04735
GP80	2024-05-02	2	Hariana	0.989038	1.0962	0.983812	0.975609	2.4391	0.984362	0.982323	0.984087	4.1191
GP80	2024-10-05	2	Hariana	0.991402	0.8598	0.984462	0.985167	1.4833	0.988279	0.988285	0.986371	3.00102
GP80	10-20	2	Hariana	0.99252	0.748	0.985081	0.992238	0.7762	0.992325	0.992379	0.988703	1.87921
GP80	20-30	2	Hariana	0.99335	0.665	0.983909	0.994495	0.5505	0.993874	0.993923	0.988891	1.39209
GP80	30-40	2	Hariana	0.993392	0.6608	0.983319	0.994135	0.5865	0.992496	0.993764	0.987907	1.46968
GP80	40-50	2	Hariana	0.99352	0.648	0.982994	0.994016	0.5984	0.992324	0.993768	0.987659	1.51642
GP80	0.1-1	2	Bed3	0.893551	10.6449	0.926467	0.959634	4.0366	0.974971	0.926592	0.950719	19.3228
GP80	2024-02-01	2	Bed3	0.944079	5.5921	0.943664	0.944138	5.5862	0.951429	0.944109	0.947546	18.0163
GP80	2024-05-02	2	Bed3	0.966381	3.3619	0.955075	0.961292	3.8708	0.957292	0.963836	0.956184	11.4311
GP80	2024-10-05	2	Bed3	0.979531	2.0469	0.965891	0.973	2.7	0.965588	0.976266	0.965739	7.59599
GP80	10-20	2	Bed3	0.986607	1.3393	0.972692	0.979567	2.0433	0.970591	0.983087	0.971641	5.61009
GP80	20-30	2	Bed3	0.990546	0.9454	0.976868	0.982712	1.7288	0.973346	0.986629	0.975107	4.51979
GP80	30-40	2	Bed3	0.993126	0.6874	0.97945	0.984085	1.5915	0.973911	0.988606	0.97668	4.04887
GP80	40-50	2	Bed3	0.994005	0.5995	0.979333	0.984185	1.5815	0.9747	0.989095	0.977017	3.91984
GP80	0.1-1	2	Bes2	0.941916	5.8084	0.961278	0.969485	3.0515	0.983269	0.955701	0.972273	12.6339
GP80	2024-02-01	2	Bes2	0.976389	2.3611	0.978068	0.963047	3.6953	0.979115	0.969718	0.978592	9.57257
GP80	2024-05-02	2	Bes2	0.98721	1.279	0.984116	0.971599	2.8401	0.982543	0.979405	0.98333	6.83632
GP80	2024-10-05	2	Bes2	0.991899	0.8101	0.986394	0.977804	2.2196	0.983417	0.984851	0.984906	5.419
GP80	10-20	2	Bes2	0.994668	0.5332	0.988763	0.987374	1.2626	0.98741	0.991021	0.988086	3.7736
GP80	20-30	2	Bes2	0.994574	0.5426	0.986353	0.989755	1.0245	0.987369	0.992165	0.986861	2.99724
GP80	30-40	2	Bes2	0.995673	0.4327	0.98624	0.989065	1.0935	0.986078	0.992369	0.986159	2.91131
GP80	40-50	2	Bes2	0.996244	0.3756	0.985058	0.989179	1.0821	0.985301	0.992711	0.985179	2.83941
GP80	0.1-1	2	Sub1	0.89222	10.778	0.921354	0.991393	0.8607	0.991295	0.941806	0.956325	11.3901
GP80	2024-02-01	2	Sub1	0.940594	5.9406	0.948585	0.987505	1.2495	0.984493	0.96405	0.966539	11.8915
GP80	2024-05-02	2	Sub1	0.971583	2.8417	0.960669	0.988626	1.1374	0.984145	0.980104	0.972407	6.74142
GP80	2024-10-05	2	Sub1	0.984609	1.5391	0.971454	0.989576	1.0424	0.982336	0.987092	0.976895	4.62459
GP80	10-20	2	Sub1	0.991358	0.8642	0.977306	0.990655	0.9345	0.983491	0.991006	0.980398	3.69359
GP80	20-30	2	Sub1	0.994416	0.5584	0.983193	0.991258	0.8742	0.984509	0.992837	0.983851	3.46718
GP80	30-40	2	Sub1	0.995772	0.4228	0.984175	0.991348	0.8652	0.984822	0.99356	0.984498	3.30906
GP80	40-50	2	Sub1	0.996616	0.3384	0.985034	0.991417	0.8583	0.985431	0.994016	0.985232	3.29173
GP80	0.1-1	2	Win1	0.879648	12.0352	0.922653	0.984088	1.5912	0.991027	0.931868	0.95684	10.5753
GP80	2024-02-01	2	Win1	0.932587	6.7413	0.946122	0.976844	2.3156	0.986145	0.954716	0.966133	10.8421
GP80	2024-05-02	2	Win1	0.959847	4.0153	0.959971	0.982253	1.7747	0.984888	0.97105	0.97243	6.19282
GP80	2024-10-05	2	Win1	0.974655	2.5345	0.968968	0.979901	2.0099	0.981769	0.977278	0.975368	4.22678
GP80	10-20	2	Win1	0.981378	1.8622	0.97574	0.981224	1.8776	0.980997	0.981301	0.978368	3.56241
GP80	20-30	2	Win1	0.98499	1.501	0.981408	0.981453	1.8547	0.98234	0.983221	0.981874	3.22824
GP80	30-40	2	Win1	0.985929	1.4071	0.983028	0.982316	1.7684	0.983437	0.984123	0.983233	2.98808
GP80	40-50	2	Win1	0.984985	1.5015	0.983915	0.981935	1.8065	0.983251	0.98346	0.983583	2.8815
GP80	0.1-1	2	Win1 Deamination	0.884737	11.5263	0.922193	0.994696	0.5304	0.990943	0.939717	0.956568	10.5889
GP80	2024-02-01	2	Win1 Deamination	0.942491	5.7509	0.945291	0.985876	1.4124	0.986055	0.964183	0.965673	10.8748
GP80	2024-05-02	2	Win1 Deamination	0.969602	3.0398	0.959469	0.98985	1.015	0.984739	0.979726	0.972104	6.24321
GP80	2024-10-05	2	Win1 Deamination	0.983245	1.6755	0.968661	0.99023	0.977	0.98149	0.986738	0.975076	4.24939
GP80	10-20	2	Win1 Deamination	0.99073	0.927	0.975438	0.990392	0.9608	0.980673	0.990561	0.978055	3.57405
GP80	20-30	2	Win1 Deamination	0.994582	0.5418	0.981198	0.991037	0.8963	0.982182	0.992809	0.98169	3.2383
GP80	30-40	2	Win1 Deamination	0.995514	0.4486	0.982784	0.991455	0.8545	0.98319	0.993484	0.982987	3.00027
GP80	40-50	2	Win1 Deamination	0.996005	0.3995	0.983702	0.991584	0.8416	0.983034	0.993795	0.983368	2.89028
GP80	0.1-1	2	Somba	0.913828	8.6172	0.932624	0.993156	0.6844	0.996989	0.953492	0.964806	9.19848
GP80	2024-02-01	2	Somba	0.968878	3.1122	0.961614	0.980689	1.9311	0.988399	0.974784	0.975006	6.62245
GP80	2024-05-02	2	Somba	0.981758	1.8242	0.971999	0.987561	1.2439	0.985677	0.98466	0.978838	4.20208
GP80	2024-10-05	2	Somba	0.988367	1.1633	0.978017	0.991324	0.8676	0.987697	0.989845	0.982857	2.91575
GP80	10-20	2	Somba	0.990471	0.9529	0.980692	0.993249	0.6751	0.990125	0.99186	0.985408	2.20545
GP80	20-30	2	Somba	0.99269	0.731	0.981666	0.994476	0.5524	0.991206	0.993583	0.986436	1.81619
GP80	30-40	2	Somba	0.99329	0.671	0.982141	0.994752	0.5248	0.991604	0.994021	0.986872	1.59619
GP80	40-50	2	Somba	0.993986	0.6014	0.981965	0.994951	0.5049	0.991455	0.994468	0.98671	1.54528
GP85	0.1-1	2	Highland	0.946795	5.3205	0.942975	0.997358	0.2642	0.995724	0.972077	0.969349	4.46107
GP85	2024-02-01	2	Highland	0.974538	2.5462	0.963825	0.9918	0.82	0.988748	0.983169	0.976286	3.99801
GP85	2024-05-02	2	Highland	0.987614	1.2386	0.973176	0.994187	0.5813	0.990027	0.9909	0.981602	2.44015
GP85	2024-10-05	2	Highland	0.992147	0.7853	0.979397	0.995833	0.4167	0.990838	0.99399	0.985117	1.66493
GP85	10-20	2	Highland	0.994459	0.5541	0.982144	0.995561	0.4439	0.990776	0.99501	0.98646	1.51747
GP85	20-30	2	Highland	0.995145	0.4855	0.984025	0.995654	0.4346	0.991223	0.995399	0.987624	1.45189
GP85	30-40	2	Highland	0.995624	0.4376	0.984467	0.996196	0.3804	0.991645	0.99591	0.988056	1.31265
GP85	40-50	2	Highland	0.995411	0.4589	0.984427	0.996053	0.3947	0.992264	0.995732	0.988345	1.36453
GP85	0.1-1	2	Hariana	0.96068	3.932	0.960808	0.986677	1.3323	0.993899	0.973679	0.977354	8.59473
GP85	2024-02-01	2	Hariana	0.983956	1.6044	0.976827	0.965706	3.4294	0.978582	0.974831	0.977704	5.71675
GP85	2024-05-02	2	Hariana	0.989898	1.0102	0.980293	0.976757	2.3243	0.98028	0.983327	0.980287	3.91093
GP85	2024-10-05	2	Hariana	0.992194	0.7806	0.980885	0.985825	1.4175	0.985452	0.989009	0.983169	2.84765
GP85	10-20	2	Hariana	0.993285	0.6715	0.981341	0.992712	0.7288	0.990255	0.992999	0.985798	1.77768
GP85	20-30	2	Hariana	0.994056	0.5944	0.979969	0.99488	0.512	0.992191	0.994468	0.98608	1.3065
GP85	30-40	2	Hariana	0.994076	0.5924	0.979163	0.994624	0.5376	0.9904	0.99435	0.984781	1.37532
GP85	40-50	2	Hariana	0.994216	0.5784	0.979017	0.994466	0.5534	0.990215	0.994341	0.984616	1.41877
GP85	0.1-1	2	Bed3	0.900965	9.9035	0.90666	0.961873	3.8127	0.969181	0.931419	0.937921	18.0985
GP85	2024-02-01	2	Bed3	0.948749	5.1251	0.930618	0.948089	5.1911	0.939755	0.948419	0.935186	16.919
GP85	2024-05-02	2	Bed3	0.969352	3.0648	0.943952	0.964173	3.5827	0.945972	0.966762	0.944962	10.6621
GP85	2024-10-05	2	Bed3	0.98175	1.825	0.95715	0.975078	2.4922	0.95669	0.978414	0.95692	7.02936
GP85	10-20	2	Bed3	0.988021	1.1979	0.965918	0.98121	1.879	0.962787	0.984616	0.964352	5.24458
GP85	20-30	2	Bed3	0.99187	0.813	0.97084	0.984458	1.5542	0.96605	0.988164	0.968445	4.23153
GP85	30-40	2	Bed3	0.993959	0.6041	0.97376	0.985634	1.4366	0.967171	0.989796	0.970465	3.81387
GP85	40-50	2	Bed3	0.994727	0.5273	0.973661	0.985618	1.4382	0.967819	0.990173	0.97074	3.71041
GP85	0.1-1	2	Bes2	0.947093	5.2907	0.951825	0.970235	2.9765	0.97901	0.958664	0.965418	11.9224
GP85	2024-02-01	2	Bes2	0.978722	2.1278	0.972648	0.964273	3.5727	0.974291	0.971498	0.97347	9.04741
GP85	2024-05-02	2	Bes2	0.988438	1.1562	0.980239	0.972936	2.7064	0.977686	0.980687	0.978962	6.50537
GP85	2024-10-05	2	Bes2	0.992828	0.7172	0.983002	0.978965	2.1035	0.978794	0.985896	0.980898	5.19699
GP85	10-20	2	Bes2	0.995287	0.4713	0.985864	0.988141	1.1859	0.983751	0.991714	0.984807	3.63651
GP85	20-30	2	Bes2	0.995252	0.4748	0.982985	0.990399	0.9601	0.983759	0.992826	0.983372	2.87975
GP85	30-40	2	Bes2	0.996223	0.3777	0.982536	0.989851	1.0149	0.982011	0.993037	0.982274	2.77978
GP85	40-50	2	Bes2	0.996721	0.3279	0.981176	0.990027	0.9973	0.981232	0.993374	0.981204	2.71415
GP85	0.1-1	2	Sub1	0.898846	10.1154	0.905426	0.991992	0.8008	0.989016	0.945419	0.947221	10.4552
GP85	2024-02-01	2	Sub1	0.944151	5.5849	0.935701	0.988435	1.1565	0.980561	0.966293	0.958131	10.9542
GP85	2024-05-02	2	Sub1	0.974143	2.5857	0.951727	0.989387	1.0613	0.980032	0.981765	0.965879	6.13689
GP85	2024-10-05	2	Sub1	0.986565	1.3435	0.963614	0.990531	0.9469	0.977544	0.988548	0.970579	4.25453
GP85	10-20	2	Sub1	0.992406	0.7594	0.971466	0.991385	0.8615	0.978657	0.991896	0.975061	3.48004
GP85	20-30	2	Sub1	0.99503	0.497	0.978524	0.992102	0.7898	0.979896	0.993566	0.97921	3.31578
GP85	30-40	2	Sub1	0.996348	0.3652	0.980373	0.992131	0.7869	0.980402	0.994239	0.980388	3.18263
GP85	40-50	2	Sub1	0.997114	0.2886	0.981088	0.9923	0.77	0.981132	0.994707	0.98111	3.15655
GP85	0.1-1	2	Win1	0.886252	11.3748	0.903507	0.984301	1.5699	0.988763	0.935277	0.946135	9.71656
GP85	2024-02-01	2	Win1	0.937454	6.2546	0.93338	0.97771	2.229	0.981854	0.957582	0.957617	9.91127
GP85	2024-05-02	2	Win1	0.96212	3.788	0.950705	0.983063	1.6937	0.980379	0.972592	0.965542	5.71656
GP85	2024-10-05	2	Win1	0.976932	2.3068	0.96104	0.980783	1.9217	0.976597	0.978857	0.968818	3.86502
GP85	10-20	2	Win1	0.982497	1.7503	0.969484	0.982049	1.7951	0.975399	0.982273	0.972441	3.32861
GP85	20-30	2	Win1	0.985705	1.4295	0.976684	0.982165	1.7835	0.977427	0.983935	0.977055	3.05834
GP85	30-40	2	Win1	0.986666	1.3334	0.978853	0.983048	1.6952	0.978801	0.984857	0.978827	2.84066
GP85	40-50	2	Win1	0.985453	1.4547	0.97981	0.9826	1.74	0.978975	0.984027	0.979392	2.74963
GP85	0.1-1	2	Win1 Deamination	0.891452	10.8548	0.903048	0.994935	0.5065	0.988595	0.943194	0.945822	9.73404
GP85	2024-02-01	2	Win1 Deamination	0.947568	5.2432	0.932479	0.986878	1.3122	0.981675	0.967223	0.957077	9.93658
GP85	2024-05-02	2	Win1 Deamination	0.971992	2.8008	0.950089	0.99073	0.927	0.98014	0.981361	0.965114	5.76384
GP85	2024-10-05	2	Win1 Deamination	0.985607	1.4393	0.960693	0.991194	0.8806	0.976266	0.988401	0.968479	3.88774
GP85	10-20	2	Win1 Deamination	0.991923	0.8077	0.96912	0.991278	0.8722	0.975044	0.9916	0.972082	3.34097
GP85	20-30	2	Win1 Deamination	0.995355	0.4645	0.976435	0.991832	0.8168	0.977194	0.993594	0.976815	3.06754
GP85	30-40	2	Win1 Deamination	0.996303	0.3697	0.97856	0.992244	0.7756	0.978548	0.994274	0.978554	2.85293
GP85	40-50	2	Win1 Deamination	0.99653	0.347	0.97955	0.992299	0.7701	0.978726	0.994414	0.979138	2.75879
GP85	0.1-1	2	Somba	0.918166	8.1834	0.920374	0.993154	0.6846	0.996708	0.95566	0.958541	8.60256
GP85	2024-02-01	2	Somba	0.971303	2.8697	0.953539	0.981669	1.8331	0.985076	0.976486	0.969307	6.13171
GP85	2024-05-02	2	Somba	0.98367	1.633	0.965323	0.988502	1.1498	0.981889	0.986086	0.973606	3.87427
GP85	2024-10-05	2	Somba	0.989634	1.0366	0.972733	0.99206	0.794	0.984268	0.990847	0.9785	2.69889
GP85	10-20	2	Somba	0.99144	0.856	0.976138	0.993831	0.6169	0.987232	0.992636	0.981685	2.06057
GP85	20-30	2	Somba	0.993494	0.6506	0.977345	0.994989	0.5011	0.988473	0.994242	0.982909	1.69197
GP85	30-40	2	Somba	0.993991	0.6009	0.978095	0.995116	0.4884	0.989407	0.994553	0.983751	1.49755
GP85	40-50	2	Somba	0.994711	0.5289	0.977553	0.995389	0.4611	0.989075	0.99505	0.983314	1.43434
GP90	0.1-1	2	Highland	0.950463	4.9537	0.932557	0.997498	0.2502	0.994655	0.97398	0.963606	4.06837
GP90	2024-02-01	2	Highland	0.976557	2.3443	0.95549	0.993243	0.6757	0.984864	0.9849	0.970177	3.61502
GP90	2024-05-02	2	Highland	0.989348	1.0652	0.966327	0.994785	0.5215	0.987047	0.992066	0.976687	2.19834
GP90	2024-10-05	2	Highland	0.993386	0.6614	0.973729	0.99621	0.379	0.988336	0.994798	0.981033	1.50241
GP90	10-20	2	Highland	0.995168	0.4832	0.977322	0.996	0.4	0.987824	0.995584	0.982573	1.40497
GP90	20-30	2	Highland	0.995967	0.4033	0.97943	0.996158	0.3842	0.988441	0.996063	0.983935	1.33252
GP90	30-40	2	Highland	0.996278	0.3722	0.980465	0.996669	0.3331	0.989047	0.996474	0.984756	1.20027
GP90	40-50	2	Highland	0.99602	0.398	0.980211	0.996433	0.3567	0.989833	0.996227	0.985022	1.25521
GP90	0.1-1	2	Hariana	0.962786	3.7214	0.953891	0.986929	1.3071	0.993169	0.974857	0.97353	8.13724
GP90	2024-02-01	2	Hariana	0.985231	1.4769	0.971555	0.967283	3.2717	0.972747	0.976257	0.972151	5.35112
GP90	2024-05-02	2	Hariana	0.990936	0.9064	0.97555	0.977939	2.2061	0.975211	0.984438	0.975381	3.6664
GP90	2024-10-05	2	Hariana	0.993157	0.6843	0.97611	0.986768	1.3232	0.981233	0.989962	0.978672	2.66266
GP90	10-20	2	Hariana	0.994117	0.5883	0.976578	0.993279	0.6721	0.987429	0.993698	0.982003	1.65393
GP90	20-30	2	Hariana	0.994792	0.5208	0.974838	0.995326	0.4674	0.989808	0.995059	0.982323	1.20947
GP90	30-40	2	Hariana	0.994963	0.5037	0.973479	0.995144	0.4856	0.987386	0.995054	0.980432	1.2587
GP90	40-50	2	Hariana	0.995061	0.4939	0.973555	0.995017	0.4983	0.98731	0.995039	0.980432	1.3015
GP90	0.1-1	2	Bed3	0.908964	9.1036	0.88479	0.964892	3.5108	0.959918	0.936928	0.922354	16.63
GP90	2024-02-01	2	Bed3	0.954295	4.5705	0.913209	0.9531	4.69	0.924082	0.953697	0.918646	15.5644
GP90	2024-05-02	2	Bed3	0.972569	2.7431	0.930014	0.968092	3.1908	0.929267	0.97033	0.92964	9.64999
GP90	2024-10-05	2	Bed3	0.984228	1.5772	0.944948	0.977556	2.2444	0.94372	0.980892	0.944334	6.36907
GP90	10-20	2	Bed3	0.98975	1.025	0.956671	0.983315	1.6685	0.951582	0.986533	0.954126	4.81872
GP90	20-30	2	Bed3	0.99297	0.703	0.963574	0.986368	1.3632	0.955885	0.989669	0.959729	3.94576
GP90	30-40	2	Bed3	0.994915	0.5085	0.966442	0.987329	1.2671	0.957669	0.991122	0.962056	3.55014
GP90	40-50	2	Bed3	0.995702	0.4298	0.96655	0.987279	1.2721	0.958526	0.991491	0.962538	3.45727
GP90	0.1-1	2	Bes2	0.952097	4.7903	0.939667	0.972011	2.7989	0.973838	0.962054	0.956753	11.1265
GP90	2024-02-01	2	Bes2	0.981577	1.8423	0.964995	0.965381	3.4619	0.967231	0.973479	0.966113	8.44428
GP90	2024-05-02	2	Bes2	0.990036	0.9964	0.974903	0.974141	2.5859	0.970871	0.982089	0.972887	6.1181
GP90	2024-10-05	2	Bes2	0.993694	0.6306	0.978555	0.980295	1.9705	0.97233	0.986994	0.975443	4.93671
GP90	10-20	2	Bes2	0.995934	0.4066	0.982008	0.988966	1.1034	0.978622	0.99245	0.980315	3.47959
GP90	20-30	2	Bes2	0.996191	0.3809	0.977751	0.991148	0.8852	0.978393	0.993669	0.978072	2.72572
GP90	30-40	2	Bes2	0.996818	0.3182	0.977163	0.990709	0.9291	0.976487	0.993764	0.976825	2.62998
GP90	40-50	2	Bes2	0.997221	0.2779	0.975713	0.990907	0.9093	0.97533	0.994064	0.975521	2.56876
GP90	0.1-1	2	Sub1	0.905862	9.4138	0.883026	0.992891	0.7109	0.98487	0.949376	0.933948	9.34385
GP90	2024-02-01	2	Sub1	0.951456	4.8544	0.91776	0.990421	0.9579	0.971606	0.970938	0.944683	9.7798
GP90	2024-05-02	2	Sub1	0.977641	2.2359	0.938059	0.990455	0.9545	0.974091	0.984048	0.956075	5.52984
GP90	2024-10-05	2	Sub1	0.988967	1.1033	0.952997	0.991703	0.8297	0.970727	0.990335	0.961862	3.83891
GP90	10-20	2	Sub1	0.993483	0.6517	0.963497	0.992447	0.7553	0.971433	0.992965	0.967465	3.23047
GP90	20-30	2	Sub1	0.995879	0.4121	0.971928	0.992947	0.7053	0.973017	0.994413	0.972473	3.1515
GP90	30-40	2	Sub1	0.997178	0.2822	0.97511	0.993165	0.6835	0.974167	0.995171	0.974638	3.01759
GP90	40-50	2	Sub1	0.997604	0.2396	0.975926	0.993233	0.6767	0.975057	0.995418	0.975492	3.01688
GP90	0.1-1	2	Win1	0.894728	10.5272	0.880227	0.984737	1.5263	0.984654	0.939732	0.932441	8.77835
GP90	2024-02-01	2	Win1	0.942542	5.7458	0.915997	0.979065	2.0935	0.97515	0.960803	0.945573	8.90972
GP90	2024-05-02	2	Win1	0.965659	3.4341	0.937697	0.984149	1.5851	0.973928	0.974904	0.955812	5.13122
GP90	2024-10-05	2	Win1	0.978939	2.1061	0.950576	0.981948	1.8052	0.970032	0.980444	0.960304	3.46844
GP90	10-20	2	Win1	0.983757	1.6243	0.960793	0.983203	1.6797	0.967484	0.98348	0.964139	3.04502
GP90	20-30	2	Win1	0.986406	1.3594	0.970101	0.983237	1.6763	0.969729	0.984822	0.969915	2.86388
GP90	30-40	2	Win1	0.987363	1.2637	0.973126	0.984058	1.5942	0.971925	0.98571	0.972526	2.6727
GP90	40-50	2	Win1	0.986037	1.3963	0.974372	0.983435	1.6565	0.971864	0.984736	0.973118	2.59202
GP90	0.1-1	2	Win1 Deamination	0.90007	9.993	0.879767	0.99542	0.458	0.984402	0.947745	0.932085	8.80043
GP90	2024-02-01	2	Win1 Deamination	0.952846	4.7154	0.914958	0.988308	1.1692	0.974882	0.970577	0.94492	8.94661
GP90	2024-05-02	2	Win1 Deamination	0.975691	2.4309	0.936921	0.991876	0.8124	0.973689	0.983783	0.955305	5.17879
GP90	2024-10-05	2	Win1 Deamination	0.987792	1.2208	0.950055	0.992442	0.7558	0.969649	0.990117	0.959852	3.48506
GP90	10-20	2	Win1 Deamination	0.99328	0.672	0.9603	0.992542	0.7458	0.967021	0.992911	0.96366	3.05675
GP90	20-30	2	Win1 Deamination	0.996133	0.3867	0.969786	0.992991	0.7009	0.969421	0.994562	0.969604	2.8728
GP90	30-40	2	Win1 Deamination	0.997062	0.2938	0.972733	0.993341	0.6659	0.971568	0.995202	0.972151	2.68487
GP90	40-50	2	Win1 Deamination	0.997176	0.2824	0.974053	0.99322	0.678	0.971532	0.995198	0.972793	2.60191
GP90	0.1-1	2	Somba	0.921548	7.8452	0.90772	0.993219	0.6781	0.995938	0.957383	0.951829	8.07647
GP90	2024-02-01	2	Somba	0.973498	2.6502	0.943061	0.982525	1.7475	0.981188	0.978012	0.962125	5.65742
GP90	2024-05-02	2	Somba	0.985779	1.4221	0.95652	0.989584	1.0416	0.976704	0.987681	0.966612	3.49224
GP90	2024-10-05	2	Somba	0.991093	0.8907	0.96545	0.992985	0.7015	0.979468	0.992039	0.972459	2.44734
GP90	10-20	2	Somba	0.992491	0.7509	0.969861	0.994512	0.5488	0.982954	0.993502	0.976407	1.87903
GP90	20-30	2	Somba	0.994426	0.5574	0.971491	0.995553	0.4447	0.984858	0.994989	0.978174	1.55256
GP90	30-40	2	Somba	0.994788	0.5212	0.972046	0.995696	0.4304	0.986016	0.995242	0.979031	1.36927
GP90	40-50	2	Somba	0.995582	0.4418	0.971624	0.995871	0.4129	0.985676	0.995726	0.97865	1.30906
GP95	0.1-1	2	Highland	0.955479	4.4521	0.914462	0.99792	0.208	0.991733	0.9767	0.953097	3.65912
GP95	2024-02-01	2	Highland	0.978572	2.1428	0.942698	0.994088	0.5912	0.980175	0.98633	0.961437	3.17077
GP95	2024-05-02	2	Highland	0.991124	0.8876	0.957086	0.995559	0.4441	0.982838	0.993341	0.969962	1.91318
GP95	2024-10-05	2	Highland	0.994623	0.5377	0.965081	0.996831	0.3169	0.982908	0.995727	0.973995	1.32705
GP95	10-20	2	Highland	0.996168	0.3832	0.969357	0.99656	0.344	0.982769	0.996364	0.976063	1.25144
GP95	20-30	2	Highland	0.996782	0.3218	0.971796	0.996745	0.3255	0.983565	0.996763	0.97768	1.20144
GP95	30-40	2	Highland	0.997042	0.2958	0.973761	0.99714	0.286	0.984549	0.997091	0.979155	1.0822
GP95	40-50	2	Highland	0.996938	0.3062	0.972994	0.99689	0.311	0.985546	0.996914	0.97927	1.13089
GP95	0.1-1	2	Hariana	0.965551	3.4449	0.943707	0.987617	1.2383	0.990782	0.976584	0.967244	7.51834
GP95	2024-02-01	2	Hariana	0.987176	1.2824	0.96307	0.969067	3.0933	0.963449	0.978122	0.96326	4.88001
GP95	2024-05-02	2	Hariana	0.992312	0.7688	0.967945	0.979918	2.0082	0.966117	0.986115	0.967031	3.34964
GP95	2024-10-05	2	Hariana	0.994358	0.5642	0.968392	0.988119	1.1881	0.973592	0.991238	0.970992	2.41268
GP95	10-20	2	Hariana	0.995233	0.4767	0.968532	0.994063	0.5937	0.982362	0.994648	0.975447	1.49512
GP95	20-30	2	Hariana	0.995898	0.4102	0.966493	0.995904	0.4096	0.985509	0.995901	0.976001	1.07982
GP95	30-40	2	Hariana	0.996001	0.3999	0.964585	0.995821	0.4179	0.98257	0.995911	0.973578	1.11623
GP95	40-50	2	Hariana	0.995951	0.4049	0.964969	0.995697	0.4303	0.982206	0.995824	0.973588	1.1618
GP95	0.1-1	2	Bed3	0.915099	8.4901	0.85541	0.969245	3.0755	0.945578	0.942172	0.900494	15.1053
GP95	2024-02-01	2	Bed3	0.959902	4.0098	0.889215	0.958022	4.1978	0.901061	0.958962	0.895138	13.8792
GP95	2024-05-02	2	Bed3	0.977172	2.2828	0.907957	0.972794	2.7206	0.906218	0.974983	0.907087	8.42657
GP95	2024-10-05	2	Bed3	0.98704	1.296	0.926612	0.980849	1.9151	0.923554	0.983944	0.925083	5.63189
GP95	10-20	2	Bed3	0.991697	0.8303	0.941998	0.98587	1.413	0.932587	0.988784	0.937292	4.30312
GP95	20-30	2	Bed3	0.99444	0.556	0.951179	0.988795	1.1205	0.939022	0.991618	0.9451	3.56257
GP95	30-40	2	Bed3	0.996197	0.3803	0.954336	0.98966	1.034	0.942081	0.992928	0.948208	3.22287
GP95	40-50	2	Bed3	0.996614	0.3386	0.955362	0.989786	1.0214	0.942155	0.9932	0.948758	3.12833
GP95	0.1-1	2	Bes2	0.957472	4.2528	0.925065	0.973996	2.6004	0.96456	0.965734	0.944813	10.1698
GP95	2024-02-01	2	Bes2	0.984162	1.5838	0.955168	0.967511	3.2489	0.955583	0.975836	0.955376	7.75534
GP95	2024-05-02	2	Bes2	0.991802	0.8198	0.966451	0.975727	2.4273	0.960171	0.983764	0.963311	5.61568
GP95	2024-10-05	2	Bes2	0.994791	0.5209	0.971563	0.98202	1.798	0.961643	0.988406	0.966603	4.61229
GP95	10-20	2	Bes2	0.996766	0.3234	0.975897	0.990082	0.9918	0.969646	0.993424	0.972772	3.27543
GP95	20-30	2	Bes2	0.997028	0.2972	0.970092	0.992234	0.7766	0.969474	0.994631	0.969783	2.53723
GP95	30-40	2	Bes2	0.997569	0.2431	0.967975	0.991967	0.8033	0.966687	0.994768	0.967331	2.42727
GP95	40-50	2	Bes2	0.997965	0.2035	0.967127	0.992243	0.7757	0.965532	0.995104	0.966329	2.36923
GP95	0.1-1	2	Sub1	0.915912	8.4088	0.852414	0.993471	0.6529	0.978238	0.954692	0.915326	8.02823
GP95	2024-02-01	2	Sub1	0.958564	4.1436	0.892113	0.991987	0.8013	0.960467	0.975275	0.92629	8.30388
GP95	2024-05-02	2	Sub1	0.981739	1.8261	0.917666	0.992	0.8	0.963475	0.98687	0.94057	4.6977
GP95	2024-10-05	2	Sub1	0.991623	0.8377	0.935959	0.992811	0.7189	0.958155	0.992217	0.947057	3.35853
GP95	10-20	2	Sub1	0.994848	0.5152	0.950337	0.993536	0.6464	0.958771	0.994192	0.954554	2.94766
GP95	20-30	2	Sub1	0.996782	0.3218	0.961522	0.994116	0.5884	0.961627	0.995449	0.961574	2.92598
GP95	30-40	2	Sub1	0.997921	0.2079	0.965882	0.994301	0.5699	0.963237	0.996111	0.964559	2.83389
GP95	40-50	2	Sub1	0.99818	0.182	0.966955	0.994212	0.5788	0.964101	0.996196	0.965528	2.84717
GP95	0.1-1	2	Win1	0.905045	9.4955	0.850054	0.985127	1.4873	0.977275	0.945086	0.913664	7.59359
GP95	2024-02-01	2	Win1	0.948258	5.1742	0.892729	0.980455	1.9545	0.964602	0.964357	0.928665	7.75178
GP95	2024-05-02	2	Win1	0.970289	2.9711	0.917134	0.985258	1.4742	0.963893	0.977773	0.940514	4.35417
GP95	2024-10-05	2	Win1	0.981285	1.8715	0.934279	0.983119	1.6881	0.957686	0.982202	0.945983	2.97509
GP95	10-20	2	Win1	0.985255	1.4745	0.946777	0.984221	1.5779	0.953747	0.984738	0.950262	2.72791
GP95	20-30	2	Win1	0.987165	1.2835	0.959364	0.984206	1.5794	0.956735	0.985685	0.95805	2.65981
GP95	30-40	2	Win1	0.988046	1.1954	0.963862	0.985127	1.4873	0.959661	0.986587	0.961761	2.47628
GP95	40-50	2	Win1	0.986711	1.3289	0.965031	0.984367	1.5633	0.960247	0.985539	0.962639	2.41725
GP95	0.1-1	2	Win1 Deamination	0.910911	8.9089	0.849288	0.995896	0.4104	0.976939	0.953404	0.913114	7.60731
GP95	2024-02-01	2	Win1 Deamination	0.958909	4.1091	0.891551	0.989812	1.0188	0.964155	0.97436	0.927853	7.79497
GP95	2024-05-02	2	Win1 Deamination	0.980618	1.9382	0.916062	0.993105	0.6895	0.963624	0.986862	0.939843	4.39524
GP95	2024-10-05	2	Win1 Deamination	0.990392	0.9608	0.933518	0.993762	0.6238	0.957129	0.992077	0.945324	2.98735
GP95	10-20	2	Win1 Deamination	0.994939	0.5061	0.946198	0.993712	0.6288	0.95313	0.994325	0.949664	2.74067
GP95	20-30	2	Win1 Deamination	0.997012	0.2988	0.958938	0.99411	0.589	0.956325	0.995561	0.957631	2.66837
GP95	30-40	2	Win1 Deamination	0.99786	0.214	0.963336	0.994567	0.5433	0.959148	0.996213	0.961242	2.48696
GP95	40-50	2	Win1 Deamination	0.997968	0.2032	0.964569	0.9943	0.57	0.959781	0.996134	0.962175	2.42507
GP95	0.1-1	2	Somba	0.928344	7.1656	0.88672	0.993555	0.6445	0.994117	0.960949	0.940419	7.16578
GP95	2024-02-01	2	Somba	0.97731	2.269	0.926367	0.985732	1.4268	0.971468	0.981521	0.948918	4.89319
GP95	2024-05-02	2	Somba	0.987994	1.2006	0.943487	0.99078	0.922	0.96639	0.989387	0.954938	3.07006
GP95	2024-10-05	2	Somba	0.992775	0.7225	0.95455	0.994116	0.5884	0.971289	0.993445	0.962919	2.14732
GP95	10-20	2	Somba	0.994018	0.5982	0.960287	0.995367	0.4633	0.975722	0.994692	0.968004	1.65487
GP95	20-30	2	Somba	0.995526	0.4474	0.961882	0.99629	0.371	0.978265	0.995908	0.970074	1.38248
GP95	30-40	2	Somba	0.995843	0.4157	0.961951	0.996376	0.3624	0.979869	0.996109	0.97091	1.19858
GP95	40-50	2	Somba	0.996697	0.3303	0.962175	0.996463	0.3537	0.979544	0.99658	0.970859	1.15678
GP99	0.1-1	2	Bed3	0.953641	4.6359	0.754807	0.978135	2.1865	0.841454	0.965888	0.798131	10.2678
GP99	2024-02-01	2	Bed3	0.983732	1.6268	0.807081	0.970237	2.9763	0.724163	0.976985	0.765622	9.3332
GP99	2024-05-02	2	Bed3	0.992058	0.7942	0.839491	0.980539	1.9461	0.726226	0.986298	0.782859	5.49693
GP99	2024-10-05	2	Bed3	0.996101	0.3899	0.869947	0.987448	1.2552	0.750217	0.991775	0.810082	3.94872
GP99	10-20	2	Bed3	0.997492	0.2508	0.895006	0.990809	0.9191	0.770408	0.994151	0.832707	3.25534
GP99	20-30	2	Bed3	0.998632	0.1368	0.911545	0.992999	0.7001	0.789956	0.995815	0.85075	2.86208
GP99	30-40	2	Bed3	0.999297	0.0703	0.914463	0.993773	0.6227	0.798816	0.996535	0.856639	2.62592
GP99	40-50	2	Bed3	0.999375	0.0625	0.916049	0.993683	0.6317	0.801047	0.996529	0.858548	2.55855
GP99	0.1-1	2	Bes2	0.972776	2.7224	0.876402	0.978914	2.1086	0.897711	0.975845	0.887057	7.50454
GP99	2024-02-01	2	Bes2	0.993108	0.6892	0.922486	0.971311	2.8689	0.860689	0.982209	0.891587	5.7177
GP99	2024-05-02	2	Bes2	0.996513	0.3487	0.939939	0.978731	2.1269	0.86542	0.987622	0.902679	4.46989
GP99	2024-10-05	2	Bes2	0.998147	0.1853	0.947878	0.984737	1.5263	0.865796	0.991442	0.906837	3.85962
GP99	10-20	2	Bes2	0.998979	0.1021	0.953713	0.99209	0.791	0.884658	0.995534	0.919185	2.84991
GP99	20-30	2	Bes2	0.999239	0.0761	0.942367	0.994222	0.5778	0.884123	0.99673	0.913245	2.15802
GP99	30-40	2	Bes2	0.999406	0.0594	0.93707	0.994126	0.5874	0.872266	0.996766	0.904668	2.04203
GP99	40-50	2	Bes2	0.999552	0.0448	0.936049	0.994374	0.5626	0.86809	0.996963	0.90207	1.99774
GP99	0.1-1	2	Hariana	0.97483	2.517	0.91155	0.98988	1.012	0.96777	0.982355	0.93966	5.57877
GP99	2024-02-01	2	Hariana	0.993357	0.6643	0.936461	0.974102	2.5898	0.89528	0.98373	0.915871	3.53722
GP99	2024-05-02	2	Hariana	0.996855	0.3145	0.941385	0.983433	1.6567	0.894436	0.990144	0.917911	2.46603
GP99	2024-10-05	2	Hariana	0.998172	0.1828	0.94097	0.990594	0.9406	0.907545	0.994383	0.924257	1.78391
GP99	10-20	2	Hariana	0.998619	0.1381	0.939341	0.995631	0.4369	0.931245	0.997125	0.935293	1.08352
GP99	20-30	2	Hariana	0.998929	0.1071	0.934323	0.997053	0.2947	0.938387	0.997991	0.936355	0.761543
GP99	30-40	2	Hariana	0.998925	0.1075	0.931716	0.997085	0.2915	0.929294	0.998005	0.930505	0.79249
GP99	40-50	2	Hariana	0.998841	0.1159	0.930492	0.996993	0.3007	0.928253	0.997917	0.929372	0.800493
GP99	0.1-1	2	Highland	0.974519	2.5481	0.85538	0.99858	0.142	0.952249	0.986549	0.903814	2.30932
GP99	2024-02-01	2	Highland	0.991368	0.8632	0.898536	0.995637	0.4363	0.917353	0.993502	0.907944	1.87289
GP99	2024-05-02	2	Highland	0.996894	0.3106	0.924082	0.9976	0.24	0.929293	0.997247	0.926687	1.19842
GP99	2024-10-05	2	Highland	0.99838	0.162	0.933535	0.998048	0.1952	0.922745	0.998214	0.92814	0.914265
GP99	10-20	2	Highland	0.998984	0.1016	0.93857	0.997707	0.2293	0.921866	0.998345	0.930218	0.876934
GP99	20-30	2	Highland	0.999297	0.0703	0.942773	0.997882	0.2118	0.924839	0.99859	0.933806	0.891004
GP99	30-40	2	Highland	0.999318	0.0682	0.946303	0.99792	0.208	0.929651	0.998619	0.937977	0.806766
GP99	40-50	2	Highland	0.999452	0.0548	0.945946	0.997959	0.2041	0.931051	0.998706	0.938498	0.80618
GP99	0.1-1	2	Somba	0.948946	5.1054	0.826614	0.994282	0.5718	0.962673	0.971614	0.894643	5.08004
GP99	2024-02-01	2	Somba	0.989126	1.0874	0.87808	0.990267	0.9733	0.900107	0.989696	0.889093	3.11877
GP99	2024-05-02	2	Somba	0.995329	0.4671	0.900803	0.993946	0.6054	0.875579	0.994638	0.888191	1.99282
GP99	2024-10-05	2	Somba	0.997878	0.2122	0.916783	0.996198	0.3802	0.874587	0.997038	0.895685	1.45055
GP99	10-20	2	Somba	0.99812	0.188	0.924544	0.996757	0.3243	0.887521	0.997439	0.906033	1.15011
GP99	20-30	2	Somba	0.998918	0.1082	0.925666	0.997579	0.2421	0.897288	0.998248	0.911477	0.963592
GP99	30-40	2	Somba	0.999013	0.0987	0.925869	0.997573	0.2427	0.902968	0.998293	0.914419	0.825154
GP99	40-50	2	Somba	0.999313	0.0687	0.925331	0.997599	0.2401	0.905383	0.998456	0.915357	0.797317
GP99	0.1-1	2	Sub1	0.95205	4.795	0.752613	0.995787	0.4213	0.906632	0.973918	0.829622	4.91507
GP99	2024-02-01	2	Sub1	0.984561	1.5439	0.811078	0.995302	0.4698	0.855957	0.989931	0.833517	4.87081
GP99	2024-05-02	2	Sub1	0.995235	0.4765	0.854453	0.994498	0.5502	0.851473	0.994866	0.852963	2.81468
GP99	2024-10-05	2	Sub1	0.997846	0.2154	0.884114	0.994641	0.5359	0.826185	0.996244	0.85515	2.4424
GP99	10-20	2	Sub1	0.998934	0.1066	0.90389	0.995248	0.4752	0.815189	0.997091	0.85954	2.40235
GP99	20-30	2	Sub1	0.999386	0.0614	0.921753	0.995532	0.4468	0.827844	0.997459	0.874799	2.57151
GP99	30-40	2	Sub1	0.999715	0.0285	0.930029	0.9958	0.42	0.834391	0.997758	0.88221	2.53495
GP99	40-50	2	Sub1	0.999754	0.0246	0.933016	0.995584	0.4416	0.836327	0.997669	0.884672	2.58212
GP99	0.1-1	2	Win1	0.940652	5.9348	0.756165	0.985752	1.4248	0.898197	0.963202	0.827181	4.47085
GP99	2024-02-01	2	Win1	0.971315	2.8685	0.818421	0.982853	1.7147	0.859837	0.977084	0.839129	4.46392
GP99	2024-05-02	2	Win1	0.982055	1.7945	0.855904	0.985918	1.4082	0.854587	0.983986	0.855245	2.65982
GP99	2024-10-05	2	Win1	0.987526	1.2474	0.882706	0.983598	1.6402	0.831145	0.985562	0.856926	1.99506
GP99	10-20	2	Win1	0.988474	1.1526	0.901567	0.984339	1.5661	0.81824	0.986406	0.859903	2.14925
GP99	20-30	2	Win1	0.989008	1.0992	0.919967	0.984544	1.5456	0.825593	0.986776	0.87278	2.25688
GP99	30-40	2	Win1	0.989496	1.0504	0.928473	0.985309	1.4691	0.829203	0.987402	0.878838	2.15739
GP99	40-50	2	Win1	0.987962	1.2038	0.930354	0.984517	1.5483	0.831926	0.986239	0.88114	2.08464
GP99	0.1-1	2	Win1-Deamination	0.94801	5.199	0.754174	0.997483	0.2517	0.897107	0.972746	0.82564	4.4684
GP99	2024-02-01	2	Win1-Deamination	0.983377	1.6623	0.816551	0.993486	0.6514	0.858943	0.988431	0.837747	4.49083
GP99	2024-05-02	2	Win1-Deamination	0.993532	0.6468	0.85385	0.994811	0.5189	0.853213	0.994171	0.853531	2.67707
GP99	2024-10-05	2	Win1-Deamination	0.99732	0.268	0.881425	0.995986	0.4014	0.829543	0.996653	0.855484	1.99637
GP99	10-20	2	Win1-Deamination	0.998734	0.1266	0.900377	0.995462	0.4538	0.816356	0.997098	0.858367	2.15483
GP99	20-30	2	Win1-Deamination	0.999326	0.0674	0.919093	0.996112	0.3888	0.82389	0.997719	0.871492	2.2627
GP99	30-40	2	Win1-Deamination	0.999696	0.0304	0.927607	0.996309	0.3691	0.82721	0.998003	0.877409	2.16404
GP99	40-50	2	Win1-Deamination	0.99968	0.032	0.929446	0.99601	0.399	0.830164	0.997845	0.879805	2.09118

## Sheet: Table-SI-4_Imputation_accuracy_
Supplementary Table 3: Imputation accuracy and recovery of genotypes for transversions only, calculated using Picards genotypeconcordance tool, summarizing imputation accuracy, recovery of genotypes for Heterozygotes, Homozygote alternatives, Heterozygotes and Homozygotes alternative combined and Non-reference-discordance.
MAF bin %	Coverage	Sample	Heterozygote accuracy	Heterozygote recovery	Homozygote alternative accuracy	Homozygote alternative recovery	Heterozygote + Homozygote alternative accuracy	Heterozygote + Homozygote alternative recovery	Non reference disconcordance %
0.1-1	0.25	High2	0.923947	0.42452	0.998578	0.793493	0.961262	0.609007	2.89311
1-2	0.25	High2	0.974016	0.482752	0.996	0.643703	0.985008	0.563227	2.86518
2-5	0.25	High2	0.99226	0.493859	0.99808	0.598288	0.99517	0.546073	1.78539
5-10	0.25	High2	0.996677	0.506898	0.997789	0.564478	0.997233	0.535688	1.52694
10-20	0.25	High2	0.996711	0.513141	0.998018	0.53377	0.997364	0.523455	1.67068
20-30	0.25	High2	0.997866	0.521081	0.99775	0.538341	0.997808	0.529711	1.5878
30-40	0.25	High2	0.998434	0.527574	0.997972	0.524088	0.998203	0.525831	1.46479
40-50	0.25	High2	0.998598	0.527347	0.99776	0.52246	0.998179	0.524903	1.42152
0.1-1	0.5	High2	0.94583	0.612129	0.999484	0.874831	0.972657	0.74348	2.89882
1-2	0.5	High2	0.981646	0.663346	0.99589	0.782777	0.988768	0.723062	2.774
2-5	0.5	High2	0.994081	0.698772	0.996727	0.766669	0.995404	0.73272	2.00009
5-10	0.5	High2	0.996688	0.714137	0.99797	0.738003	0.997329	0.72607	1.58693
10-20	0.5	High2	0.998162	0.727056	0.997233	0.723253	0.997698	0.725155	1.63398
20-30	0.5	High2	0.998594	0.737589	0.997363	0.733316	0.997978	0.735453	1.56978
30-40	0.5	High2	0.998716	0.74488	0.997488	0.730357	0.998102	0.737618	1.49213
40-50	0.5	High2	0.998808	0.741341	0.99767	0.73262	0.998239	0.736981	1.47193
0.1-1	1	High2	0.968495	0.747818	0.999022	0.923181	0.983758	0.8355	2.77966
1-2	1	High2	0.98804	0.802066	0.995787	0.865231	0.991914	0.833649	2.50294
2-5	1	High2	0.996183	0.837323	0.996846	0.864058	0.996514	0.850691	1.94725
5-10	1	High2	0.998151	0.852571	0.997566	0.854534	0.997858	0.853552	1.47826
10-20	1	High2	0.998489	0.862425	0.996969	0.846805	0.997729	0.854615	1.58303
20-30	1	High2	0.998948	0.871123	0.997445	0.855775	0.998196	0.863449	1.58189
30-40	1	High2	0.999203	0.873165	0.997168	0.857684	0.998185	0.865425	1.46615
40-50	1	High2	0.998871	0.872511	0.997431	0.860176	0.998151	0.866344	1.47329
0.1-1	2	High2	0.983137	0.853839	0.999056	0.956394	0.991097	0.905116	2.25719
1-2	2	High2	0.99243	0.901679	0.995333	0.918407	0.993882	0.910043	2.33008
2-5	2	High2	0.997626	0.923675	0.997364	0.925484	0.997495	0.924579	1.7378
5-10	2	High2	0.998502	0.93313	0.997287	0.919533	0.997895	0.926332	1.46597
10-20	2	High2	0.998933	0.939416	0.997168	0.91974	0.99805	0.929578	1.4973
20-30	2	High2	0.999377	0.941099	0.997433	0.923588	0.998405	0.932343	1.52998
30-40	2	High2	0.999357	0.946982	0.997399	0.927882	0.998378	0.937432	1.39977
40-50	2	High2	0.999403	0.946117	0.997641	0.930316	0.998522	0.938217	1.42005
0.1-1	0.25	Har03	0.903633	0.575868	0.985497	0.844547	0.944565	0.710208	11.0412
1-2	0.25	Har03	0.972971	0.579744	0.965323	0.567498	0.969147	0.573621	6.50848
2-5	0.25	Har03	0.987514	0.577351	0.971086	0.493418	0.9793	0.535384	4.65178
5-10	0.25	Har03	0.992949	0.566756	0.984037	0.493163	0.988493	0.52996	3.39488
10-20	0.25	Har03	0.995058	0.55859	0.992687	0.5352	0.993872	0.546895	2.0023
20-30	0.25	Har03	0.996896	0.514649	0.995132	0.541831	0.996014	0.52824	1.27948
30-40	0.25	Har03	0.997043	0.491593	0.994681	0.51553	0.995862	0.503561	1.27749
40-50	0.25	Har03	0.995948	0.488581	0.994671	0.514853	0.99531	0.501717	1.39365
0.1-1	0.5	Har03	0.937074	0.74417	0.985903	0.910364	0.961488	0.827267	9.14567
1-2	0.5	Har03	0.984083	0.767277	0.964786	0.725361	0.974435	0.746319	5.62266
2-5	0.5	Har03	0.992741	0.764289	0.975287	0.687087	0.984014	0.725688	4.20939
5-10	0.5	Har03	0.996184	0.759567	0.985959	0.70014	0.991071	0.729853	3.20043
10-20	0.5	Har03	0.99728	0.751856	0.994489	0.744192	0.995885	0.748024	1.91666
20-30	0.5	Har03	0.997658	0.725033	0.996747	0.752907	0.997202	0.73897	1.26636
30-40	0.5	Har03	0.997772	0.71252	0.996417	0.731229	0.997094	0.721874	1.35532
40-50	0.5	Har03	0.998241	0.707839	0.996636	0.72662	0.997439	0.717229	1.32022
0.1-1	1	Har03	0.957181	0.849844	0.985374	0.94672	0.971278	0.898282	8.13844
1-2	1	Har03	0.989442	0.877067	0.969338	0.820249	0.97939	0.848658	5.06859
2-5	1	Har03	0.99462	0.877441	0.978654	0.816406	0.986637	0.846923	3.89322
5-10	1	Har03	0.997	0.874353	0.987738	0.833638	0.992369	0.853996	2.98191
10-20	1	Har03	0.997681	0.871652	0.994917	0.867712	0.996299	0.869682	1.80215
20-30	1	Har03	0.998244	0.860588	0.996778	0.875219	0.997511	0.867903	1.23826
30-40	1	Har03	0.998268	0.850387	0.996737	0.860564	0.997502	0.855476	1.27793
40-50	1	Har03	0.998576	0.845664	0.996502	0.859234	0.997539	0.852449	1.28463
0.1-1	2	Har03	0.974811	0.91434	0.986755	0.966569	0.980783	0.940454	6.45083
1-2	2	Har03	0.994225	0.938271	0.972063	0.893617	0.983144	0.915944	4.42785
2-5	2	Har03	0.996939	0.941694	0.981304	0.891949	0.989121	0.916821	3.53037
5-10	2	Har03	0.998133	0.941148	0.989395	0.905935	0.993764	0.923542	2.73661
10-20	2	Har03	0.998477	0.939187	0.995297	0.931051	0.996887	0.935119	1.69345
20-30	2	Har03	0.99886	0.934107	0.996825	0.938021	0.997842	0.936064	1.16499
30-40	2	Har03	0.998827	0.929928	0.996888	0.929655	0.997858	0.929791	1.2274
40-50	2	Har03	0.998926	0.931057	0.996674	0.927883	0.9978	0.92947	1.20484
0.1-1	0.25	Bed3	0.783158	0.256272	0.984009	0.532073	0.883584	0.394173	12.5601
1-2	0.25	Bed3	0.942419	0.264829	0.952741	0.27408	0.94758	0.269454	11.5335
2-5	0.25	Bed3	0.978197	0.298281	0.966348	0.230419	0.972272	0.26435	7.33251
5-10	0.25	Bed3	0.989832	0.343561	0.982564	0.221448	0.986198	0.282504	5.61207
10-20	0.25	Bed3	0.994741	0.388589	0.985754	0.218908	0.990247	0.303748	5.29079
20-30	0.25	Bed3	0.998006	0.428832	0.985394	0.218956	0.9917	0.323894	4.88729
30-40	0.25	Bed3	0.999114	0.424382	0.988171	0.213615	0.993642	0.318998	4.7583
40-50	0.25	Bed3	0.999494	0.417414	0.988081	0.204878	0.993788	0.311146	4.53256
0.1-1	0.5	Bed3	0.867985	0.422984	0.978417	0.665521	0.923201	0.544253	12.5878
1-2	0.5	Bed3	0.959723	0.465445	0.963669	0.438312	0.961696	0.451878	10.8149
2-5	0.5	Bed3	0.98159	0.504645	0.972433	0.407987	0.977011	0.456316	7.20357
5-10	0.5	Bed3	0.993024	0.56165	0.984545	0.405489	0.988784	0.483569	5.40554
10-20	0.5	Bed3	0.996083	0.612174	0.988361	0.424004	0.992222	0.518089	4.77228
20-30	0.5	Bed3	0.998018	0.654297	0.989588	0.444444	0.993803	0.54937	4.30073
30-40	0.5	Bed3	0.998805	0.653333	0.990607	0.443822	0.994706	0.548578	4.06156
40-50	0.5	Bed3	0.999446	0.654646	0.991629	0.433161	0.995537	0.543903	3.84323
0.1-1	1	Bed3	0.917178	0.615592	0.978755	0.767182	0.947967	0.691387	11.961
1-2	1	Bed3	0.971508	0.65305	0.961606	0.590368	0.966557	0.621709	11.2049
2-5	1	Bed3	0.987978	0.695506	0.97432	0.587192	0.981149	0.641349	6.85967
5-10	1	Bed3	0.994906	0.741361	0.985114	0.597056	0.99001	0.669209	5.05752
10-20	1	Bed3	0.996461	0.785271	0.988982	0.623341	0.992722	0.704306	4.32123
20-30	1	Bed3	0.998201	0.812885	0.991401	0.644995	0.994801	0.72894	3.83849
30-40	1	Bed3	0.998792	0.814288	0.992352	0.653169	0.995572	0.733729	3.64203
40-50	1	Bed3	0.99926	0.816617	0.992224	0.651157	0.995742	0.733887	3.48158
0.1-1	2	Bed3	0.957696	0.758835	0.980353	0.844215	0.969024	0.801525	10.0743
1-2	2	Bed3	0.986085	0.804281	0.970225	0.723214	0.978155	0.763748	9.3225
2-5	2	Bed3	0.992655	0.83794	0.979862	0.726098	0.986258	0.782019	5.90335
5-10	2	Bed3	0.996796	0.869194	0.988253	0.744909	0.992525	0.807052	4.36372
10-20	2	Bed3	0.997589	0.892703	0.990804	0.769428	0.994196	0.831066	3.86082
20-30	2	Bed3	0.99857	0.906856	0.992813	0.79046	0.995691	0.848658	3.44914
30-40	2	Bed3	0.999111	0.910976	0.993752	0.797399	0.996431	0.854187	3.27027
40-50	2	Bed3	0.999306	0.913563	0.993539	0.800185	0.996422	0.856874	3.15453
0.1-1	0.25	Bes2	0.900448	0.510113	0.97625	0.655255	0.938349	0.582684	11.8527
1-2	0.25	Bes2	0.973778	0.552243	0.952609	0.455634	0.963194	0.503939	8.78155
2-5	0.25	Bes2	0.989574	0.587256	0.960793	0.409844	0.975183	0.49855	6.8368
5-10	0.25	Bes2	0.996424	0.600908	0.970932	0.385771	0.983678	0.493339	5.99619
10-20	0.25	Bes2	0.998435	0.614079	0.985373	0.412109	0.991904	0.513094	4.67605
20-30	0.25	Bes2	0.998659	0.54682	0.989332	0.409811	0.993996	0.478316	3.48811
30-40	0.25	Bes2	0.999026	0.502952	0.990186	0.371423	0.994606	0.437187	3.36197
40-50	0.25	Bes2	0.999229	0.49897	0.990692	0.363638	0.994961	0.431304	3.22708
0.1-1	0.5	Bes2	0.931161	0.680839	0.973522	0.760833	0.952341	0.720836	10.9769
1-2	0.5	Bes2	0.981821	0.741251	0.96228	0.635379	0.972051	0.688315	8.14334
2-5	0.5	Bes2	0.991784	0.768829	0.969381	0.613461	0.980583	0.691145	6.46531
5-10	0.5	Bes2	0.996946	0.787273	0.97668	0.600307	0.986813	0.69379	5.62574
10-20	0.5	Bes2	0.998404	0.794725	0.98791	0.636592	0.993157	0.715658	4.32749
20-30	0.5	Bes2	0.998404	0.753802	0.991165	0.63396	0.994784	0.693881	3.12972
30-40	0.5	Bes2	0.999207	0.715004	0.991857	0.598518	0.995532	0.656761	3.03786
40-50	0.5	Bes2	0.999194	0.71542	0.991961	0.59439	0.995578	0.654905	2.88406
0.1-1	1	Bes2	0.954983	0.801979	0.972928	0.845344	0.963955	0.823662	9.56574
1-2	1	Bes2	0.989183	0.85529	0.966218	0.777313	0.977701	0.816302	7.1601
2-5	1	Bes2	0.994458	0.877379	0.974175	0.76819	0.984317	0.822785	5.83709
5-10	1	Bes2	0.997129	0.891989	0.981625	0.764613	0.989377	0.828301	5.13973
10-20	1	Bes2	0.998451	0.896712	0.990541	0.792428	0.994496	0.84457	3.88686
20-30	1	Bes2	0.999074	0.872765	0.993102	0.787922	0.996088	0.830344	2.87655
30-40	1	Bes2	0.999217	0.855942	0.992919	0.765132	0.996068	0.810537	2.7957
40-50	1	Bes2	0.999233	0.859152	0.993198	0.763252	0.996216	0.811202	2.7003
0.1-1	2	Bes2	0.972775	0.874728	0.975045	0.898492	0.97391	0.88661	8.03428
1-2	2	Bes2	0.994222	0.922416	0.970295	0.869086	0.982259	0.895751	6.32179
2-5	2	Bes2	0.996869	0.939239	0.977764	0.868242	0.987316	0.903741	5.18332
5-10	2	Bes2	0.998356	0.948199	0.98498	0.86628	0.991668	0.907239	4.61985
10-20	2	Bes2	0.998916	0.953433	0.991796	0.885895	0.995356	0.919664	3.52768
20-30	2	Bes2	0.999181	0.941289	0.994068	0.885367	0.996625	0.913328	2.60842
30-40	2	Bes2	0.999475	0.933476	0.99412	0.872483	0.996798	0.90298	2.49504
40-50	2	Bes2	0.999382	0.93415	0.994319	0.870104	0.99685	0.902127	2.40949
0.1-1	0.25	Sub1	0.778816	0.259919	0.997487	0.650835	0.888151	0.455377	5.30786
1-2	0.25	Sub1	0.961821	0.274818	1	0.432642	0.980911	0.35373	4.07125
2-5	0.25	Sub1	0.988109	0.299964	0.994911	0.357306	0.99151	0.328635	3.8092
5-10	0.25	Sub1	0.994987	0.33517	0.994453	0.297077	0.99472	0.316124	3.7109
10-20	0.25	Sub1	0.99847	0.380988	0.993201	0.265325	0.995835	0.323156	4.14548
20-30	0.25	Sub1	0.999649	0.430146	0.991755	0.249416	0.995702	0.339781	4.22148
30-40	0.25	Sub1	0.999802	0.447338	0.990274	0.238209	0.995038	0.342774	4.28854
40-50	0.25	Sub1	0.99987	0.452973	0.989001	0.224673	0.994436	0.338823	4.62223
0.1-1	0.5	Sub1	0.872531	0.451012	0.99625	0.783819	0.93439	0.617416	5.50428
1-2	0.5	Sub1	0.970389	0.476998	0.993817	0.621878	0.982103	0.549438	5.22193
2-5	0.5	Sub1	0.990243	0.523957	0.994078	0.574886	0.992161	0.549422	3.82878
5-10	0.5	Sub1	0.995905	0.557968	0.99447	0.50063	0.995188	0.529299	3.45123
10-20	0.5	Sub1	0.998685	0.615935	0.993403	0.480743	0.996044	0.548339	3.61044
20-30	0.5	Sub1	0.999681	0.663516	0.993884	0.48626	0.996783	0.574888	3.68992
30-40	0.5	Sub1	0.999698	0.682672	0.994048	0.478036	0.996873	0.580354	3.64852
40-50	0.5	Sub1	0.999745	0.690324	0.993071	0.473828	0.996408	0.582076	3.96728
0.1-1	1	Sub1	0.919166	0.621053	0.996196	0.8585	0.957681	0.739777	5.47633
1-2	1	Sub1	0.977218	0.673123	0.991848	0.770313	0.984533	0.721718	5.61072
2-5	1	Sub1	0.992225	0.718702	0.994138	0.735731	0.993181	0.727216	3.57587
5-10	1	Sub1	0.996428	0.752604	0.994644	0.689335	0.995536	0.72097	3.10064
10-20	1	Sub1	0.998895	0.791061	0.993918	0.674985	0.996406	0.733023	3.25847
20-30	1	Sub1	0.999267	0.823968	0.993935	0.683919	0.996601	0.753944	3.39953
30-40	1	Sub1	0.999824	0.83793	0.994635	0.682844	0.997229	0.760387	3.353
40-50	1	Sub1	0.999654	0.848422	0.994398	0.685453	0.997026	0.766938	3.53376
0.1-1	2	Sub1	0.955556	0.765182	0.997137	0.912873	0.976347	0.839028	4.46521
1-2	2	Sub1	0.984615	0.813156	0.99352	0.862821	0.989067	0.837989	5.35217
2-5	2	Sub1	0.996087	0.850672	0.994146	0.852968	0.995116	0.85182	3.12209
5-10	2	Sub1	0.998553	0.882519	0.995032	0.823093	0.996792	0.852806	2.76431
10-20	2	Sub1	0.999246	0.902251	0.994769	0.813227	0.997008	0.857739	2.92856
20-30	2	Sub1	0.99954	0.918808	0.994998	0.824913	0.997269	0.87186	3.12515
30-40	2	Sub1	0.999809	0.927887	0.995522	0.829911	0.997665	0.878899	3.0751
40-50	2	Sub1	0.999716	0.931845	0.995137	0.836732	0.997426	0.884289	3.23594
0.1-1	0.25	Win1	0.799302	0.287362	0.981489	0.658784	0.890395	0.473073	5.1902
1-2	0.25	Win1	0.907994	0.301432	0.974246	0.441678	0.94112	0.371555	5.70839
2-5	0.25	Win1	0.960101	0.32829	0.977054	0.386442	0.968577	0.357366	3.7651
5-10	0.25	Win1	0.970135	0.371997	0.964126	0.342743	0.967131	0.35737	3.48709
10-20	0.25	Win1	0.975984	0.413896	0.963034	0.30089	0.969509	0.357393	3.85378
20-30	0.25	Win1	0.978775	0.456955	0.959167	0.282716	0.968971	0.369835	4.10291
30-40	0.25	Win1	0.978539	0.473288	0.958382	0.25592	0.96846	0.364604	3.88535
40-50	0.25	Win1	0.977201	0.479083	0.94937	0.252691	0.963286	0.365887	3.69384
0.1-1	0.5	Win1	0.872131	0.458877	0.98392	0.773649	0.928025	0.616263	5.02551
1-2	0.5	Win1	0.94442	0.511253	0.978328	0.626294	0.961374	0.568774	5.84897
2-5	0.5	Win1	0.975801	0.547501	0.983623	0.587514	0.979712	0.567508	3.72516
5-10	0.5	Win1	0.980837	0.588943	0.975628	0.535044	0.978233	0.561994	3.21823
10-20	0.5	Win1	0.984271	0.631962	0.975441	0.512693	0.979856	0.572327	3.47421
20-30	0.5	Win1	0.985921	0.672882	0.975715	0.507873	0.980818	0.590377	3.67489
30-40	0.5	Win1	0.986167	0.692138	0.976752	0.495398	0.981459	0.593768	3.39738
40-50	0.5	Win1	0.985159	0.697972	0.973314	0.489752	0.979237	0.593862	3.36244
0.1-1	1	Win1	0.918451	0.608826	0.985165	0.856029	0.951808	0.732428	4.70151
1-2	1	Win1	0.956465	0.699704	0.98193	0.767552	0.969197	0.733628	5.1959
2-5	1	Win1	0.980619	0.730202	0.985584	0.759575	0.983102	0.744889	3.49822
5-10	1	Win1	0.984826	0.767006	0.979868	0.706701	0.982347	0.736854	2.9829
10-20	1	Win1	0.987261	0.798157	0.981307	0.69059	0.984284	0.744374	3.13702
20-30	1	Win1	0.988669	0.824482	0.981754	0.698997	0.985212	0.76174	3.3196
30-40	1	Win1	0.988498	0.840308	0.983088	0.695791	0.985793	0.76805	3.09353
40-50	1	Win1	0.987521	0.848995	0.980931	0.696733	0.984226	0.772864	3.01955
0.1-1	2	Win1	0.946809	0.754263	0.985771	0.910343	0.96629	0.832303	4.01733
1-2	2	Win1	0.97046	0.831098	0.983575	0.861818	0.977017	0.846458	4.76328
2-5	2	Win1	0.985716	0.859003	0.987461	0.858866	0.986589	0.858934	3.09562
5-10	2	Win1	0.987761	0.886082	0.98339	0.830453	0.985575	0.858267	2.58011
10-20	2	Win1	0.988919	0.900783	0.983936	0.815095	0.986428	0.857939	2.88993
20-30	2	Win1	0.989567	0.918844	0.984882	0.829567	0.987224	0.874205	3.05075
30-40	2	Win1	0.989769	0.926971	0.985833	0.831216	0.987801	0.879093	2.78588
40-50	2	Win1	0.988611	0.930259	0.983667	0.833476	0.986139	0.881868	2.79956
0.1-1	0.25	Somba2	0.771204	0.412349	0.992867	0.776619	0.882035	0.594484	10.0709
1-2	0.25	Somba2	0.958768	0.416813	0.9875	0.564306	0.973134	0.490559	5.07841
2-5	0.25	Somba2	0.984296	0.437495	0.991156	0.442372	0.987726	0.439933	3.58859
5-10	0.25	Somba2	0.993003	0.461964	0.991284	0.395991	0.992144	0.428978	2.95606
10-20	0.25	Somba2	0.995803	0.469617	0.995418	0.391899	0.99561	0.430758	2.25523
20-30	0.25	Somba2	0.996839	0.454154	0.995412	0.392083	0.996125	0.423119	2.03162
30-40	0.25	Somba2	0.997287	0.438883	0.996429	0.386731	0.996858	0.412807	1.72222
40-50	0.25	Somba2	0.99858	0.435457	0.99628	0.386864	0.99743	0.41116	1.51854
0.1-1	0.5	Somba2	0.863884	0.594775	0.994925	0.873114	0.929404	0.733944	8.20939
1-2	0.5	Somba2	0.976819	0.607413	0.987822	0.72792	0.98232	0.667666	4.47561
2-5	0.5	Somba2	0.990181	0.64267	0.990631	0.63869	0.990406	0.64068	3.33193
5-10	0.5	Somba2	0.994917	0.670433	0.993077	0.601271	0.993997	0.635852	2.68613
10-20	0.5	Somba2	0.996617	0.687216	0.994676	0.612768	0.995646	0.649992	2.16916
20-30	0.5	Somba2	0.998162	0.683452	0.995936	0.625244	0.997049	0.654348	1.87279
30-40	0.5	Somba2	0.998576	0.669011	0.996309	0.627039	0.997443	0.648025	1.55645
40-50	0.5	Somba2	0.998369	0.668554	0.996467	0.631006	0.997418	0.64978	1.50676
0.1-1	1	Somba2	0.910146	0.725604	0.996646	0.924357	0.953396	0.824981	6.7391
1-2	1	Somba2	0.982944	0.770887	0.989573	0.831298	0.986259	0.801092	4.16702
2-5	1	Somba2	0.992539	0.800762	0.992376	0.778276	0.992457	0.789519	3.00942
5-10	1	Somba2	0.996993	0.824956	0.994863	0.765988	0.995928	0.795472	2.38939
10-20	1	Somba2	0.997079	0.833161	0.995704	0.780905	0.996392	0.807033	1.9951
20-30	1	Somba2	0.998582	0.833097	0.996372	0.795607	0.997477	0.814352	1.75789
30-40	1	Somba2	0.99868	0.829782	0.996945	0.799962	0.997812	0.814872	1.45297
40-50	1	Somba2	0.998763	0.828997	0.996991	0.804855	0.997877	0.816926	1.38625
0.1-1	2	Somba2	0.955798	0.830311	0.994724	0.962067	0.975261	0.896189	5.15256
1-2	2	Somba2	0.991512	0.878248	0.989532	0.904355	0.990522	0.891301	3.60503
2-5	2	Somba2	0.995143	0.899522	0.993401	0.873087	0.994272	0.886305	2.67132
5-10	2	Somba2	0.997975	0.91571	0.995833	0.872532	0.996904	0.894121	2.13607
10-20	2	Somba2	0.998188	0.922841	0.995981	0.886636	0.997084	0.904739	1.85672
20-30	2	Somba2	0.99887	0.926344	0.99695	0.8948	0.99791	0.910572	1.61645
30-40	2	Somba2	0.999072	0.923608	0.996929	0.899686	0.998	0.911647	1.38706
40-50	2	Somba2	0.999312	0.922561	0.997198	0.905431	0.998255	0.913996	1.31062
0.1-1	0.25	Win1 Deamination filter	0.827709	0.282347	0.997624	0.655146	0.912667	0.468747	5.13229
1-2	0.25	Win1 Deamination filter	0.951238	0.293703	0.991783	0.438881	0.97151	0.366292	5.62521
2-5	0.25	Win1 Deamination filter	0.983706	0.323397	0.995256	0.381655	0.989481	0.352526	3.81635
5-10	0.25	Win1 Deamination filter	0.993597	0.364899	0.993263	0.336299	0.99343	0.350599	3.50901
10-20	0.25	Win1 Deamination filter	0.998633	0.408089	0.99362	0.294436	0.996126	0.351262	3.84651
20-30	0.25	Win1 Deamination filter	0.999294	0.451684	0.993547	0.275955	0.99642	0.363819	4.09745
30-40	0.25	Win1 Deamination filter	0.999417	0.468009	0.993698	0.248682	0.996557	0.358345	3.87842
40-50	0.25	Win1 Deamination filter	1	0.472621	0.989145	0.244201	0.994573	0.358411	3.70744
0.1-1	0.5	Win1 Deamination filter	0.890969	0.455366	0.996973	0.77053	0.943971	0.612948	4.97726
1-2	0.5	Win1 Deamination filter	0.96809	0.505797	0.990231	0.623776	0.97916	0.564787	5.88997
2-5	0.5	Win1 Deamination filter	0.989222	0.544791	0.994614	0.583493	0.991918	0.564142	3.75737
5-10	0.5	Win1 Deamination filter	0.995318	0.583829	0.994007	0.529683	0.994663	0.556756	3.23388
10-20	0.5	Win1 Deamination filter	0.998421	0.628097	0.992805	0.507827	0.995613	0.567962	3.48021
20-30	0.5	Win1 Deamination filter	0.999132	0.669825	0.993769	0.502995	0.996451	0.58641	3.66648
30-40	0.5	Win1 Deamination filter	0.999472	0.688971	0.994348	0.490321	0.99691	0.589646	3.40244
40-50	0.5	Win1 Deamination filter	0.999738	0.694659	0.992628	0.484971	0.996183	0.589815	3.36417
0.1-1	1	Win1 Deamination filter	0.932836	0.604814	0.996965	0.85395	0.9649	0.729382	4.68039
1-2	1	Win1 Deamination filter	0.974217	0.696522	0.991676	0.766434	0.982946	0.731478	5.18789
2-5	1	Win1 Deamination filter	0.990807	0.728771	0.99422	0.75766	0.992514	0.743216	3.52662
5-10	1	Win1 Deamination filter	0.995902	0.763832	0.993879	0.703735	0.99489	0.733783	2.98767
10-20	1	Win1 Deamination filter	0.998364	0.795966	0.994313	0.687565	0.996339	0.741765	3.1353
20-30	1	Win1 Deamination filter	0.999453	0.822775	0.994909	0.696048	0.997181	0.759412	3.31621
30-40	1	Win1 Deamination filter	0.999457	0.838633	0.995653	0.692853	0.997555	0.765743	3.09249
40-50	1	Win1 Deamination filter	0.999549	0.847248	0.994558	0.693559	0.997054	0.770404	3.01869
0.1-1	2	Win1 Deamination filter	0.958694	0.752758	0.996865	0.909044	0.97778	0.830901	3.97894
1-2	2	Win1 Deamination filter	0.985193	0.829052	0.992268	0.861538	0.98873	0.845295	4.79668
2-5	2	Win1 Deamination filter	0.994473	0.8581	0.994999	0.857526	0.994736	0.857813	3.10705
5-10	2	Win1 Deamination filter	0.997359	0.884671	0.995343	0.828914	0.996351	0.856793	2.58236
10-20	2	Win1 Deamination filter	0.998783	0.899709	0.994911	0.813229	0.996847	0.856469	2.88784
20-30	2	Win1 Deamination filter	0.999244	0.918113	0.995961	0.827934	0.997602	0.873023	3.04719
30-40	2	Win1 Deamination filter	0.999705	0.92597	0.996314	0.829358	0.998009	0.877664	2.7943
40-50	2	Win1 Deamination filter	0.999589	0.929185	0.995102	0.831933	0.997345	0.880559	2.79929

## Sheet: Table-SI-5_Imputation_accuracy_
Supplementary Table 5: Imputation accuracy and recovery of genotypes, and # of genotypes for a MAF ≥2.5% for transversions only, calculated using Picards genotypeconcordance tool, summarizing imputation accuracy, recovery of genotypes, number of recovered genotypes for Heterozygotes, Homozygote alternatives, total variant sites recovered and Non-reference-discordance.
Coverage	Sample	Heterozygote accuracy	Heterozygote recovery	# recovered Heterozygotes	Homozygote alternative accuracy	Homozygote alternative recovery	# recovered Homozygote alternative	Heterozygote + Homozygote alternative accuracy	Heterozygote + Homozygote alternative recovery	# recovered Heterozygotes + Homozygote alternative	# recovered Homozygote reference	# recovered total genotypes	Non reference disconcordance (%)
0.25	Bed3	0.996024	0.396996	69928	0.985654	0.215095	46180	0.990839	0.306046	116108	1553702	1669810	5.05245
0.5	Bed3	0.996592	0.622948	109728	0.989123	0.432928	92948	0.992857	0.527938	202676	1894591	2097267	4.63785
1	Bed3	0.99717	0.790494	139240	0.990301	0.637813	136936	0.993735	0.714153	276176	2107588	2383764	2.33194
2	Bed3	0.998062	0.896272	157872	0.991956	0.784016	168325	0.995009	0.840144	326197	2232194	2558391	1.53893
0.25	Bes2	0.997029	0.576905	227203	0.984892	0.394746	155686	0.990961	0.485826	382889	1073251	1456140	5.08563
0.5	Bes2	0.997405	0.76902	302864	0.987715	0.618542	243950	0.99256	0.693781	546814	1387149	1933963	4.23661
1	Bes2	0.997911	0.882498	347555	0.990074	0.778491	307033	0.993993	0.830495	654588	1578236	2232824	3.83434
2	Bes2	0.99871	0.945101	372210	0.991589	0.878239	346373	0.99515	0.91167	718583	1685618	2404201	4.4831
0.25	Har03	0.993622	0.54998	389181	0.991724	0.523935	425335	0.992673	0.536957	814516	1310436	2124952	4.23881
0.5	Har03	0.996383	0.747808	529976	0.993614	0.73364	596456	0.994999	0.740724	1126432	1639978	2766410	2.20368
1	Har03	0.997199	0.869115	615947	0.994145	0.86043	699537	0.995672	0.864772	1315484	1820626	3136110	1.55776
2	Har03	0.998255	0.938611	665199	0.994641	0.926835	753525	0.996448	0.932723	1418724	1912345	3331069	1.9414
0.25	High2	0.997598	0.51997	159429	0.997875	0.535337	145570	0.997737	0.527653	304999	2565260	2870259	3.70337
0.5	High2	0.998263	0.734329	225154	0.997471	0.732405	199157	0.997867	0.733367	424311	2877978	3302289	3.45521
1	High2	0.998725	0.867145	265877	0.997266	0.855845	232723	0.997996	0.861495	498600	3026826	3525426	4.07912
2	High2	0.999145	0.941777	288760	0.997419	0.925155	251570	0.998282	0.933466	540330	3097550	3637880	3.8392
0.25	Somba2	0.995782	0.451153	147924	0.995324	0.391794	134524	0.995553	0.421474	282448	2244761	2527209	2.06715
0.5	Somba2	0.99707	0.674488	221151	0.995471	0.622827	213850	0.996271	0.648657	435001	2626607	3061608	1.53456
1	Somba2	0.997781	0.828687	271710	0.996243	0.792488	272104	0.997012	0.810588	543814	2832659	3376473	1.78142
2	Somba2	0.998527	0.921307	302078	0.996603	0.893885	306919	0.997565	0.907596	608997	2934991	3543988	3.37057
0.25	Sub1	0.998827	0.414152	63941	0.991591	0.252697	44223	0.995209	0.333425	108164	1614767	1722931	3.13157
0.5	Sub1	0.99891	0.647808	100015	0.993682	0.485292	84928	0.996296	0.56655	184943	1942869	2127812	3.64356
1	Sub1	0.998886	0.814133	125694	0.994235	0.684853	119852	0.99656	0.749493	245546	2137935	2383481	3.44528
2	Sub1	0.999369	0.913906	141098	0.995053	0.827558	144826	0.997211	0.870732	285924	2245076	2531000	1.91822
0.25	Win1	0.976564	0.443678	106793	0.959327	0.282728	55616	0.967946	0.363203	162409	1929749	2092158	3.4665
0.5	Win1	0.984699	0.661518	160536	0.975762	0.507366	101450	0.980231	0.584442	261986	2314886	2576872	3.65228
1	Win1	0.987467	0.818941	199278	0.98183	0.699381	140551	0.984649	0.759161	339829	2552787	2892616	3.0615
2	Win1	0.988967	0.914064	222689	0.984627	0.829485	167044	0.986797	0.871775	389733	2684876	3074609	2.85451
0.25	Win1 Deamination filter	0.998469	0.437875	107762	0.992801	0.275632	56127	0.995635	0.356754	163889	1927381	2091270	3.83791
0.5	Win1 Deamination filter	0.99858	0.65804	161945	0.993543	0.502475	102319	0.996061	0.580257	264264	2318329	2582593	3.45874
1	Win1 Deamination filter	0.998672	0.817015	201069	0.994802	0.696415	141811	0.996737	0.756715	342880	2560183	2903063	3.13149
2	Win1 Deamination filter	0.999012	0.913056	224705	0.995553	0.8278	168565	0.997283	0.870428	393270	2687312	3080582	2.85582
											#REF!

## Sheet: Table-SI-6_Regions_low_accuracy
Supplementary Table 6: Overview of the fourteen regions that are in the bottom 0.01 percentile of imputation accuracy in the majority of our test samples (MAF ≥2.5%, transversions only, GP ≥0.99 and INFO ≥0.99).
Chr	Start (Bp)	End (Bp)	Length of region	# of test samples	Samples	In bottom 0.01 recovery region	Information	Genes
3	12900000	14000000	1100000	4	Bed3, Bes2, Sub1, Win1	No	Enriched in apototic cells	ARHGEF11, ETV3, ETV3L, INSRR, LOC100849046, LOC100850659, LOC101904923, LOC101906176, LOC101906408, LOC104971464, LOC107132121, LOC112445937, LOC112445938, LOC112445939, LOC112445940, LOC784007, LRRC71, NTRK1, PEAR1
3	118700000	119800000	1100000	5	Somba, Bed3, Bes2, Sub1, Win1	Yes	majority of the genes are olfactory receptor genes	AKAP17A, COPS9, CSF2RA, IL3RA, LOC100336476, LOC107131293, LOC107132360, LOC112445897, LOC112445898, LOC112445899, LOC112445900, LOC112445901, LOC112445917, LOC112445918, LOC112445919, LOC112446044, LOC112446045, LOC112446046, LOC112446047, LOC112446048, LOC515090, LOC523582, LOC526047, LOC530175, LOC613418, LOC615000, LOC615009, LOC617467, LOC618660, LOC618817, LOC782114, LOC782152, LOC782190, L…
4	112400000	113700000	1300000	4	Somba, Bes2, Sub1, Win1	Yes	Enriched in GTP binding -- GIMAP genes -- immunity related genes -- also found in modern cattle (Zhang et al. 2023)	ABCB8, AGAP3, AOC1, ASIC3, ATG9B, ATP6V0E2, CDK5, FASTK, GIMAP4, GIMAP5, GIMAP6, GIMAP7, GIMAP8, KCNH2, KRBA1, LOC101902675, LOC104972285, LOC104972290, LOC112446345, LOC112446453, LOC112446454, LOC511617, LOC512867, LOC530077, LOC615733, LOC768255, LRRC61, MIR6525, NOS3, RARRES2, REPIN1, SLC4A2, SSPO, TMEM176A, TMEM176B, TMUB1, ZBED6CL, ZNF467, ZNF746, ZNF775, ZNF777, ZNF862
7	8900000	10400000	1500000	4	Somba, Bed3, Sub1, Win1	Yes	All genes linked to olfactory receptor genes -- also found in modern cattle (Zhang et al. 2023)	LOC100138633, LOC100295735, LOC100295806, LOC100298119, LOC100847301, LOC101903003, LOC104968437, LOC107131239, LOC107131308, LOC112441523, LOC112447331, LOC112447503, LOC507378, LOC510625, LOC512488, LOC512948, LOC512956, LOC513101, LOC516132, LOC541022, LOC785624, LOC785898, LOC785946, LOC785981, LOC786119, LOC786149, LOC786202, LOC786840, LOC788031, LOC788246, LOC789504, LOC789554, OR7A17
7	60500000	61300000	800000	4	Highland, Bed3, Sub1, Win1	No		ABLIM3, AFAP1L1, ARHGEF37, CSNK1A1, GRPEL2, IL17B, LOC100847104, LOC101903540, LOC112447453, LOC112447557, MIR143, MIR145, MIR378-1, PCYOX1L, PDE6A, PPARGC1B, SLC26A2
8	6800000	8600000	1800000	4	Highland, Bes2, Sub1, Win1	Yes		ADAM21, ADAM29, BLK, C8H8orf74, CTSB, DEFB134, DEFB136, FAM167A, FDFT1, GATA4, GLRA3, HPGD, LOC104969259, LOC107132679, LOC107132680, LOC112447767, LOC112447870, LOC782699, MTMR9, NEIL2, PINX1, SOX7, TDH, XKR6
10	22300000	23800000	1500000	7	All	Yes	Region with tandem repeats and T-cell receptors -- 96% of the genes are related to immunity -- also found in modern cattle (Zhang et al. 2023)	LOC100295645, LOC100296102, LOC100336282, LOC104969758, LOC107131332, LOC107132829, LOC112448412, LOC786717
10	24500000	25500000	1000000	5	Somba, Bed3, Bes2, Sub1, Win1	Yes	Region with tandem repeats and T-cell receptors -- 96% of the genes are related to immunity also found in modern cattle (Zhang et al. 2023)	LOC100296565, LOC100296752, LOC100300850, LOC100848817, LOC101903738, LOC104973098, LOC112448420, LOC112448421, LOC112448553, LOC512980, LOC526700, LOC786808 CLDN10, DNAJC3, DZIP1, LOC100336232, LOC100337053, LOC100337076, LOC100337108, LOC100337390, LOC100851552, LOC101906567, LOC104970698, LOC104973643, LOC107131218, LOC107131272, LOC107131273, LOC107133005, LOC112449072, LOC112449073, LOC11244…
12	70100000	73100000	3000000	6	Highland, Somba, Win1, Sub1, Bes2, Bed3	Yes	Also found in modern cattle (Zhang et al. 2023)	FAM84B, LOC101907803, LOC112449574, LOC112449610, LOC112449611, LOC112449612, LOC112449613, LOC112449615, MIR2310
14	13100000	14000000	900000	4	Bed3, Bes2, Sub1, Win1	Yes	Also found in modern cattle (Zhang et al. 2023)	APBB1, ARFIP2, DCHS1, DNHD1, HPX, ILK, LOC100125776, LOC100336956, LOC100336980, LOC100337392, LOC101903126, LOC101903531, LOC104974257, LOC112441545, LOC112441546, LOC112441572, LOC112441630, LOC112441631, LOC112441632, LOC112441696, LOC112441699, LOC506989, LOC510100, LOC511622, LOC516636, LOC530354, LOC617571, LOC783299, LOC783518, LOC783920, LOC790683, MIR2316, MRPL17, NLRP14, OR2AG1, OR2AG2,…
15	45400000	46700000	1300000	7	All	Yes	16 Olfactory receptor genes -- also found in modern cattle (Zhang et al. 2023)	APLNR, LOC100139408, LOC100139830, LOC100141189, LOC100298605, LOC100299725, LOC100299764, LOC100299808, LOC100300446, LOC100300488, LOC100300545, LOC100300575, LOC100301259, LOC100336901, LOC100336916, LOC104969845, LOC104974336, LOC104974341, LOC112441588, LOC112441589, LOC506891, LOC507253, LOC507377, LOC508180, LOC509124, LOC509594, LOC510433, LOC513698, LOC514057, LOC519317, LOC519616, LOC52…
15	78800000	80500000	1700000	5	Hariana, Somba, Bes2, Sub1, Win1	Yes	All genes linked to olfactory receptor genes	C16H1orf116, C4BPA, C4BPB, CD55, CFH, CR2, DYRK3, FCAMR, FCMR, IL10, IL19, IL20, IL24, KCNT2, LOC100138386, LOC100336868, LOC100847410, LOC101905630, LOC104974370, LOC112441501, LOC112441814, LOC112441815, LOC506707, LOC510860, LOC514121, LOC515150, LOC781004, LOC790886, MAPKAPK2, PFKFB2, PIGR, YOD1
16	4400000	6400000	2000000	4	Somba, Bed3, Bes2, Sub1	Yes	Some genes linked to immune response	ABCF1, ABHD16A, AGER, AGPAT1, AIF1, APOM, ATAT1, ATF6B, ATP6V1G2, BAG6, BLA-DQB, BOLA, BOLA-DQA2, BOLA-DQA5, BOLA-DQB, BOLA-DRA, BOLA-DRB2, BOLA-DRB3, BOLA-NC1, BTNL2, BoLA, C2, C23H6orf10, C23H6orf136, C23H6orf15, C23H6orf47, C4A, CCHCR1, CDSN, CFB, CLIC1, CSNK2B, CYP21, DDAH2, DDR1, DDX39B, DHX16, DXO, EGFL8, EHMT2, ELOVL5, FKBPL, FLOT1, GABBR1, GCM1, GNL1, GPANK1, GTF2H4, HSPA1A, HSPA1L, IER3,…
23	25300000	29200000	3900000	4	Highland, Bed3, Sub1, Win1	Yes	Also found in modern cattle (Zhang et al. 2023)	ABCF1,ABHD16A,AGER,AGPAT1,AIF1,APOM,ATAT1,ATF6B,ATP6V1G2,BAG6,BLA-DQB,BOLA,BOLA-DQA2,BOLA-DQA5,BOLA-DQB,BOLA-DRA,BOLA-DRB2,BOLA-DRB3,BOLA-NC1,BTNL2,BoLA,C2,C23H6orf10,C23H6orf136,C23H6orf15,C23H6orf47,C4A,CCHCR1,CDSN,CFB,CLIC1,CSNK2B,CYP21,DDAH2,DDR1,DDX39B,DHX16,DXO,EGFL8,EHMT2,ELOVL5,FKBPL,FLOT1,GABBR1,GCM1,GNL1,GPANK1,GTF2H4,HSPA1A,HSPA1L,IER3,JSP.1,LOC100139548,LOC100847561,LOC100847761,LOC10…

## Sheet: Table-SI-7_Regions_low_recovery
Supplementary Table 7: Overview of the 42 regions that are in the bottom 0.01 percentile of recovery in the majority of our test samples (MAF ≥2.5%, transversions only, GP ≥0.99 and INFO ≥0.99).
Chr	Start (Bp)	End (Bp)	Length of region (Bp)	# of test samples	Samples	In bottom 0.01 imputation accuracy region		Genes
1	200000	1100000	900000	4	Highland, Hariana, Sub1, Win1	No		C1H21orf140, CLIC6, KCNE1, LOC100138661, LOC101903444, LOC101903639, LOC107131365, LOC112447010, LOC112447072, LOC112447074, LOC618212, LOC618219, RCAN1
1	158000000	159000000	934110	5	Highland, Hariana, Bes2, Sub1, Somba	No	Telomere	ASMT, GPX5, GPX6, KHDRBS1, KPNA6, LOC112448253, LOC112448270, LOC112448330, LOC527195, LOC538060, TMEM39B, TXLNA, ZBED9, ZSCAN23
2	53600000	54300000	700000	5	Highland, Hariana, Sub1, Win1, Somba	No		ARHGAP15, KYNU
2	136000000	136000000	131102	6	Highland, Hariana, Bed3, Bes2, Sub1, Win1	No	Telomere	LOC101905127, LOC788414
3	11400000	12300000	900000	5	Highland, Bed3, Bes2, Sub1, Win1	No	Anti-aging	CD1A, CD1B, CD1B5, CD1D, CD1E, KIRREL1, LOC100141145, LOC104971427, LOC112445933, LOC507767, LOC508806, LOC509005, LOC512286, LOC513884, LOC515418, LOC522554, LOC529950, LOC781726, LOC782367, LOC782529, LOC788175, OR10T2
3	20200000	21900000	1700000	4	Highland, Bes2, Sub1, Win1	No	Structure of chromatin	ANKRD34A, ANKRD35, ANP32E, APH1A, BOLA1, C3H1orf54, CA14, CD160, CIART, FCGR1A, GJA5, GJA8, GPR89A, H2B, HIST1H2AK, HIST1H2BL, HIST2H2AA4, HIST2H2AB, HIST2H2AC, HIST2H2BE, HIST2H2BF, HJV, ITGA10, LIX1L, LOC100847236, LOC101906484, LOC101907327, LOC107132278, LOC107132283, LOC112445952, LOC112445953, LOC112445954, LOC112446125, LOC112446128, LOC112446129, LOC112446130, LOC112446142, LOC112446143, …
4	42900000	44500000	1600000	4	Highland, Bed3, Bes2, Somba	No		ARMC10, CCDC146, FAM185A, FBXL13, FGL2, GSAP, LOC100848405, LOC101904948, LOC104972024, LOC112446475, LOC112446476, LOC112446492, LOC112446509, LOC112446520, LRRC17, MAGI2, NAPEPLD, PHTF2, PTPN12, RSBN1L, TMEM60
4	112000000	114000000	1300000	4	Highland, Bes2, Sub1, Somba	Yes	Enriched in GTP binding -- GIMAP genes	ABCB8, AGAP3, AOC1, ASIC3, ATG9B, ATP6V0E2, CDK5, FASTK, GIMAP4, GIMAP5, GIMAP6, GIMAP7, GIMAP8, KCNH2, KRBA1, LOC101902675, LOC104972285, LOC104972290, LOC112446345, LOC112446453, LOC112446454, LOC511617, LOC512867, LOC530077, LOC615733, LOC768255, LRRC61, MIR6525, NOS3, RARRES2, REPIN1, SLC4A2, SSPO, TMEM176A, TMEM176B, TMUB1, ZBED6CL, ZNF467, ZNF746, ZNF775, ZNF777, ZNF862
5	58400000	60000000	1600000	5	Bed3, Bes2, Sub1, Win1, Somba	No	All Olfactory receptor genes	LOC100138866, LOC100139733, LOC100140428, LOC100298769, LOC100298808, LOC100847492, LOC112446614, LOC507560, LOC511753, LOC512340, LOC527216, LOC787659, LOC787866, LOC787945, LOC787991, LOC788027, LOC788114, LOC788126, LOC788160, LOC788210, LOC788220, LOC788242, LOC788258, LOC788285, LOC788298, LOC788322, LOC788357, LOC788372, LOC788396, LOC788413, LOC788428, LOC788438, LOC788512, LOC788524, LOC7…
6	50800000	51700000	900000	4	Highland, Bed3, Sub1, Win1	No		PCDH7
7	8400000	11400000	3000000	7	All	Yes	All Olfactory receptor genes	ADGRE3, ADGRE5, CLEC17A, DDX39A, DNAJB1, GIPC1, LOC100138633, LOC100295735, LOC100295806, LOC100298119, LOC100298773, LOC100298850, LOC100299045, LOC100299465, LOC100300051, LOC100301104, LOC100337213, LOC100847239, LOC100847281, LOC100847301, LOC101903003, LOC101904822, LOC104968437, LOC104972795, LOC107131150, LOC107131239, LOC107131308, LOC107132603, LOC112441523, LOC112447331, LOC112447333, L…
7	14400000	15200000	800000	4	Bed3, Bes2, Win1, Somba	No		ANGPTL6, AP1M2, ATG4D, C7H19orf66, CDC37, CDKN2D, COL5A3, DNMT1, EIF3G, FBXL12, FDX2, ICAM1, ICAM3, ICAM4, ICAM5, ILF3, KEAP1, KRI1, LOC100848658, LOC101907575, LOC112447345, LOC112447585, LOC112447587, LOC112447604, LOC112447606, LOC112447620, LOC112447629, LOC528040, MIR2454, MRPL4, OLFM2, P2RY11, PDE4A, PIN1, PPAN, QTRT1, RAVER1, RDH8, S1PR2, S1PR5, SLC44A2, TYK2, UBL5, ZGLP1
7	16400000	19300000	2900000	7	Highland, Hariana, Bes2, Win1, Somba	No		ACER1, ACSBG2, ACTL9, ADAMTS10, ALKBH7, ANGPTL4, ARRDC5, C3, C7H19orf70, CAMSAP3, CAPS, CATSPERD, CCL25, CD209, CD320, CD70, CERS4, CLEC4G, CLPP, CRB3, CTXN1, DENND1C, DUS3L, ELAVL1, EVI5L, FBN3, FCER2, FUT6, GPR108, GTF2F1, HNRNPM, HSD11B1L, KANK3, KDM4B, KHSRP, LOC100337044, LOC100337081, LOC100848538, LOC101904824, LOC101904981, LOC101905992, LOC101907552, LOC104969097, LOC107132616, LOC112447…
8	5700000	8200000	2500000	5	Highland, Hariana, Bed3, Bes2, Somba	Yes		ADAM21, ADAM29, BLK, CEP44, CTSB, DEFB134, DEFB136, FAM167A, FBXO8, FDFT1, GALNT7, GATA4, GLRA3, HAND2, HMGB2, HPGD, LOC101907004, LOC107132679, LOC107132680, LOC112447766, LOC112447767, LOC112447870, LOC112447900, LOC112447936, LOC781304, LOC782699, MIR2468, MTMR9, NEIL2, SAP30, SCRG1, TDH, XKR6
8	113000000	113000000	319770	6	Highland, Hariana, Bed3, Bes2, Sub1, Win1	No	Telomere	LOC100139638, LOC112447760
9	104000000	105000000	700000	6	Highland, Bed3, bes2, Sub1, Win1, Somba	No		LOC100300342, LOC100301231, LOC100301320, LOC112448149, LOC518885, LOC782191
10	22300000	23800000	1500000	7	All	Yes		LOC100295645, LOC100296102, LOC100336282, LOC104969758, LOC107131332, LOC107132829, LOC112448412, LOC786717
10	24300000	25800000	1500000	7	All	Yes		CHD8, LOC100296565, LOC100296752, LOC100300850, LOC100848817, LOC101903738, LOC101904323, LOC101904911, LOC104973098, LOC104973099, LOC107132841, LOC112448420, LOC112448421, LOC112448553, LOC112448609, LOC112448610, LOC512980, LOC522609, LOC526700, LOC786808, METTL3, OR10G2, OR4E2, RAB2B, SALL2, SUPT16H, TOX4
11	1000000	3100000	2100000	6	Highland, Hariana, Bes2, Sub1, Win1, Somba	No		ACOXL, ACTR1B, ADRA2B, ANKRD23, ANKRD39, ARID5A, ASTL, BCL2L11, BUB1, C11H2orf92, CIAO1, CNNM3, CNNM4, COX5B, DUSP2, FAHD2A, FAM178B, FER1L5, GPAT2, ITPRIPL1, KANSL3, KCNIP3, LMAN2L, LOC101904375, LOC101906105, LOC101906286, LOC107132895, LOC107132897, LOC107133459, LOC112448733, LOC112448734, LOC112448735, LOC112448736, LOC112448737, LOC112448899, LOC112448954, LOC617833, MAL, MALL, MRPS5, NCAPH…
12	69800000	73000000	3200000	7	All	Yes		CLDN10, LOC100336232, LOC100337053, LOC100337076, LOC100337108, LOC100337390, LOC100851552, LOC101906567, LOC104970698, LOC104973089, LOC104973643, LOC107131218, LOC107131272, LOC107131273, LOC107133005, LOC112449072, LOC112449073, LOC112449074, LOC112449075, LOC112449076, LOC112449109, LOC522174, LOC523431, LOC784305
13	10500000	11600000	1100000	6	Highland, Bed3, Bes2, Sub1, Win1, Somba	No		CCDC3, LOC100337293, LOC101906082, LOC101909551, LOC112441530, LOC112449355, LOC112449356, LOC112449357, LOC112449358, LOC112449359, LOC112449360, LOC112449361, LOC112449366, LOC112449367, LOC505099, LOC513969, LOC615768, LOC782456, NANP, NINL, OTOR, SNRPB2
14	500000	2900000	2400000	7	All	No		ADCK5, ADGRB1, ARC, BOP1, CCDC166, CPSF1, CYC1, CYP11B1, DENND3, DGAT1, EEF1D, EPPK1, EXOSC4, FAM83H, FBXL6, GLI4, GML, GPAA1, GPIHBP1, GPR20, GRINA, GSDMD, HGH1, HSF1, IQANK1, JRK, LOC100848939, LOC101901918, LOC101903326, LOC101905222, LOC101905853, LOC104973964, LOC104973965, LOC104973970, LOC107133095, LOC112441461, LOC112449560, LOC112449561, LOC112449562, LOC112449564, LOC112449565, LOC1124…
14	13200000	14300000	1100000	6	Hariana, Bed3, Bes2, Sub1, Win1, Somba	Yes		FAM84B, LOC101907803, LOC112449610, LOC112449611, LOC112449612, LOC112449613, LOC112449615, MIR2310
14	82200000	82403003	203003	5	Highland, Hariana, Bes2, Sub1, Somba	No	Telomere	LOC112449658, SLC2A5
15	45500000	46800000	1300000	7	All	Yes	16 Olfactory receptor genes	APBB1, ARFIP2, CAVIN3, CCKBR, CNGA4, DCHS1, DNHD1, HPX, ILK, LOC100125776, LOC100336956, LOC100336980, LOC100337392, LOC101903126, LOC101903531, LOC104974257, LOC104974259, LOC112441545, LOC112441546, LOC112441572, LOC112441630, LOC112441631, LOC112441632, LOC112441696, LOC112441699, LOC506989, LOC510100, LOC511622, LOC516636, LOC530354, LOC617571, LOC783299, LOC783518, LOC783920, LOC790683, MIR2…
15	79100000	80200000	1100000	4	Bed3, Bes2, Sub1, Win1	Yes	All Olfactory receptor genes	LOC100139408, LOC100298605, LOC100299725, LOC100299764, LOC100299808, LOC100300446, LOC100300488, LOC100300575, LOC100301259, LOC100336901, LOC100336916, LOC104969845, LOC112441588, LOC506891, LOC507253, LOC507377, LOC508180, LOC509124, LOC509594, LOC510433, LOC514057, LOC519317, LOC519616, LOC520399, LOC521081, LOC522775, LOC528502, LOC528577, LOC614143, LOC614985, LOC615810, LOC615824, LOC61809…
16	5300000	6600000	1300000	5	Highland, Bed3, bes2, Sub1, Win1	Yes	Some genes linked to immune response	CFH, CR2, KCNT2, LOC100138386, LOC100336868, LOC101905630, LOC112441501, LOC112441814, LOC112441815, LOC514121, LOC781004, LOC790886
16	80700000	81013979	313979	5	Highland, Bes2, Sub1, Win1, Somba	No	Telomere	CSRP1, LAD1, LOC100297820, LOC107133247, LOC112441887, LOC112441888, NAV1, PHLDA3, TNNI1, TNNT2
17	72400000	73167244	767244	5	Hariana, Bed3, Sub1, Win1, Somba	No	Telomere	ARVCF, C17H22orf39, CCDC188, CCDC74B, CDC45, CLDN5, COMT, DGCR2, DGCR6L, DGCR8, ESS2, GNB1L, GSC2, KLHL22, LOC101903252, LOC101906870, LOC112441985, LOC112441986, LOC112442082, LOC112442083, LOC112442084, LOC112442095, MED15, MIR1306, MIR185, MRPL40, MZT2B, PRODH, RANBP1, RTN4R, SCARF2, SEPT5, SLC25A1, SMPD4, TANGO2, TBX1, TRMT2A, TSSK1B, TSSK2, TXNRD2, UFD1, ZDHHC8, ZNF74
19	26200000	27700000	1500000	6	Highland, Hariana, Bed3, Bes2, Sub1, Somba	No		ACADVL, ACAP1, ALOX12, ALOX12E, ALOX15, ALOX15B, ARRB2, ASGR1, ASGR2, ATP1B2, BCL6B, C19H17orf107, C19H17orf49, CAMTA2, CD68, CHD3, CHRNB1, CHRNE, CLDN7, CLEC10A, CNTROB, CTDNEP1, CXCL16, CYB5D1, DLG4, DNAH2, DVL2, EFNB3, EIF4A1, EIF5A, ELP5, ENO3, FGF11, FXR2, GABARAP, GLTPD2, GP1BA, GPS2, GUCY2D, INCA1, KCNAB3, KCTD11, KDM6B, KIF1C, LOC100568284, LOC100848357, LOC100848492, LOC101902972, LOC101…
21	0	2200000	2200000	7	All	No	Telomere	LOC100300716, LOC100300806, LOC100848941, LOC100849023, LOC101907203, LOC101908149, LOC101908683, LOC104968484, LOC107131639, LOC112441482, LOC112443199, LOC112443202, LOC112443207, LOC112443209, LOC112443211, LOC112443214, LOC112443246, LOC112443251, LOC112443252, LOC112443253, LOC112443254, LOC112443255, LOC112443257, LOC112443258, LOC112443259, LOC112443260, LOC112443261, LOC112443262, LOC1124…
22	60700000	60773035	73035	4	Bed3, Bes2, Sub1, Win1	No	Telomere	LOC104975617, LOC107131705
23	25500000	27000000	1500000	7	All	Yes		BLA-DQB, BOLA-DQA2, BOLA-DQA5, BOLA-DQB, BOLA-DRA, BOLA-DRB2, BOLA-DRB3, BTNL2, C23H6orf10, LOC100847986, LOC100848815, LOC101903211, LOC104969893, LOC104969894, LOC104972343, LOC107131258, LOC112443747, LOC112443756, LOC112443860, LOC112443861, LOC504295, LOC525599, LOC783151
23	52300000	52498615	198615	4	Bed3, Bes2, Sub1, Win1	No	Telomere	LOC100336531, LOC112443863
24	61800000	62317253	517253	6	Highland, Bed3, bes2, Sub1, Win1, Somba	No	Telomere	LOC100298064, LOC100337223, LOC101904378, LOC101906312, LOC112444161, LOC112444162, LOC511106, LOC511695, LOC519132, LOC522479, LOC786348, SERPINB10, SERPINB11, SERPINB12, SERPINB2, SERPINB7
25	34500000	36300000	1800000	6	Highland, Bes2, Sub1, Win1, Somba	No		ACHE, ACTL6B, AGFG2, ALKBH4, AP1S1, C25H7orf43, C25H7orf61, CLDN15, COL26A1, CUX1, DTX2, EPHB4, EPO, FBXO24, FIS1, GAL3ST4, GIGYF1, GNB2, GPC2, IFT22, LAMTOR4, LOC101902066, LOC101902689, LOC101902751, LOC101903098, LOC101903853, LOC101903891, LOC101909082, LOC104970450, LOC104970468, LOC104970491, LOC104970511, LOC107131843, LOC107131854, LOC112444282, LOC112444283, LOC112444310, LOC112444313, L…
25	41100000	42350435	1250435	4	Highland, Bed3, bes2, Sub1, Win1	No	Telomere	ADAP1, C25H7orf50, COX19, DNAAF5, ELFN1, FAM20C, GET4, GPER1, GPR146, INTS1, LOC101903991, LOC101904836, LOC104968516, LOC104975928, LOC107131853, LOC107131858, LOC112444286, LOC112444287, LOC112444324, LOC112444330, LOC112444333, LOC112444334, LOC112444335, LOC516442, LOC618939, LOC783396, MAD1L1, MAFK, MICALL2, MIR2389, MIR339A, PDGFA, PRKAR1B, PSMG3, SUN1, TMEM184A, UNCX, ZFAND2A
27	6000000	7600000	1600000	7	All	No	Defense response to bacteria	DEFB, DEFB1, DEFB10, DEFB108B, DEFB13, DEFB4A, DEFB7, EBD, GPM6A, LAP, LOC100296035, LOC100296624, LOC100296670, LOC100337009, LOC100848114, LOC101901964, LOC101902646, LOC101905775, LOC101906271, LOC101907165, LOC101907227, LOC107131528, LOC112444583, LOC112444590, LOC112444616, LOC112444617, LOC112444619, LOC112444638, LOC112444639, LOC112444640, LOC112444641, LOC112444642, LOC112444643, LOC112…
27	45500000	45612108	112108	4	Highland, Hariana, Bed3, Somba	No	Telomere	LOC112444661
28	0	500000	500000	4	Hariana, Bed3, Sub1, Win1	No	Telomere; All Olfactory receptor genes	LOC104968693, LOC112444722, LOC513384, LOC531024, LOC787869, OR5AS1, OR5D14, OR5L2
29	5200000	6100000	900000	6	Highland, Bed3, bes2, Sub1, Win1, Somba	No	All genes linked to Immune response	FOLH1B, LOC100138009, LOC100139381, LOC100139585, LOC100336475, LOC100337032, LOC101910072, LOC112444837, LOC112444838, LOC112444922, LOC112444941, LOC112444942, LOC112444943, LOC520034, LOC523762, LOC528629, LOC530556, LOC616308, LOC616911, LOC786377, TRIM48, TRIM64, TRIM77
29	49200000	51000000	1800000	4	Highland, Hariana, Win1, Somba	No	CNV regions	ANO9, AP2A2, ASCL2, B4GALNT4, BRSK2, CD151, CD81, CDHR5, CEND1, CHID1, CRACR2B, CTSD, DEAF1, DRD4, DUSP8, EPS8L2, GATD1, H19, HRAS, IFITM1, IFITM10, IFITM3, IGF2, INS, IRF7, LMNTD2, LOC101902537, LOC101902793, LOC101903030, LOC101903832, LOC101904625, LOC112444885, LOC112444886, LOC112444887, LOC112444888, LOC112444889, LOC112444915, LOC112444916, LOC112444917, LOC112444918, LOC112444919, LOC1124…

## Sheet: Table-SI-8_Statistics_unique_re
Supplementary Table 8: Summary statistics for the unique bottom 0.01 percentile imputation accuracy and recovery for all 0.5x test samples (MAF ≥2.5%, transversions only, GP ≥0.99 and INFO ≥0.99). Information is shown as sample name, number of low recovery regions, number of low accuracy regions, number of regions overlapping between low recovery and accuracy regions, the minimum and maximum accu…
Sample	# of low recovery regions	# of low accuracy regions	# of overlapping regions	minimum and maximum accuracy	Mean and median accuracy	Length of recovery regions	Length of accuracy regions	# of regions near telomeres	# of low recovery regions overlapping with low recovery regions in high-quality counterparts	# of low accuracy regions overlapping with low recovery regions in high-quality counterparts
Bed3	17	36	2	0.944-0.972	0.966, 0.969	0.5-0.8 Mb	0.5-0.9 Mb	2	0	1
Sub1	16	48	2	0.92-0.97	0.973, 0.976	0.5-0.7 Mb	0.5-0.9 Mb	2	1	3
Win1	13	34	0	0.96-0.98	0.973, 0.975	0.5-0.7 Mb	0.5-1.2 Mb	0	2	0
Bes2	25	55	7	0.865-0.944	0.931, 0.936	0.5-0.8 Mb	0.5-0.9 Mb	4	3	3
Highland	21	53	1	0.975-0.988	0.985, 0.986	0.5-0.7 Mb	0.5-0.9 Mb	2	2	2
Somba	13	40	3	0.946-0.981	0.973, 0.977	0.5-1.1 Mb	0.5-1.3 Mb	2	1	0
Hariana	31	58	5	0.902-0.96	0.947, 0.951	0.5-1.7 Mb	0.5-1.1 Mb	3	3	3

## Sheet: Table-SI-9_All_modern_samples_c
Supplementary Table 6: Overview of information on the 201 downloaded modern samples, summarizing breed, species, group, origin, accession IDs (ENA), sex, Mean genomic coverage of samples after duplicate removal and Q25 filter calculated with Qualimap, and if they are present in the reference panel
ID	Breed	Species	Group	Origin	Accession ID	Accession Project ID	Sex	Mean genomic coverage Post Filtering	Present in reference panel
Alent1-ERR3305588	Alentejana	Bos taurus	South-Central European taurine	Portugal, South Europe	ERR3305588	PRJEB31621	Male	26.88	Yes
Angus-SRR1355237	Angus	Bos taurus	North European Taurine	Scotland, North Europe	SRR1355237	PRJNA176557	Male	12.05	Yes
Angus-SRR1365129	Angus	Bos taurus	North European Taurine	Scotland, North Europe	SRR1365129	PRJNA176557	Male	13.31	Removed due to relatedness
Angus-SRR1365144	Angus	Bos taurus	North European Taurine	Scotland, North Europe	SRR1365144	PRJNA176557	Male	13.66	Yes
Angus-SRR1425124	Angus	Bos taurus	North European Taurine	Scotland, North Europe	SRR1425124	PRJNA176557	Male	14.01	Yes
Angus-SRR1425145	Angus	Bos taurus	North European Taurine	Scotland, North Europe	SRR1425145	PRJNA176557	Male	10.92	Yes
Ankole_SRR3656915	Ankole	Bos taurus x Bos indicus	African hybrid	East Africa	SRR3656915	PRJNA312138	Female	8.46	Yes
Ankole_SRR3656921	Ankole	Bos taurus x Bos indicus	African hybrid	East Africa	SRR3656921	PRJNA312138	Female	8.17	Yes
Baoule_ERR4472501	Baoule	Bos taurus	African taurine	Ivory Coast, Africa	ERR4472501	PRJEB39924	Female	28.46	Yes
Baoule_ERR4472506	Baoule	Bos taurus	African taurine	Ivory Coast, Africa	ERR4472506	PRJEB39924	Female	31.14	Yes
Baoule_ERR4472507	Baoule	Bos taurus	African taurine	Ivory Coast, Africa	ERR4472507	PRJEB39924	Female	30.56	Yes
Baoule_ERR4472508	Baoule	Bos taurus	African taurine	Ivory Coast, Africa	ERR4472508	PRJEB39924	Female	30	Yes
Baoule_ERR4472510	Baoule	Bos taurus	African taurine	Ivory Coast, Africa	ERR4472510	PRJEB39924	Female	28.09	Yes
Baoule_ERR4472515	Baoule	Bos taurus	African taurine	Ivory Coast, Africa	ERR4472515	PRJEB39924	Male	25.77	Yes
Baoule_ERR4472516	Baoule	Bos taurus	African taurine	Ivory Coast, Africa	ERR4472516	PRJEB39924	Female	28.51	Yes
Bashan_XH8	Bashan	Bos taurus x Bos indicus	North-East Asian hybrid	Northcentral China, East Asia	SRR5507209	PRJNA379859	Male	9.51	Yes
Bashan_XH9	Bashan	Bos taurus x Bos indicus	North-East Asian hybrid	Northcentral China, East Asia	SRR5507208	PRJNA379859	Male	8.31	Yes
Bashan_XZ1	Bashan	Bos taurus x Bos indicus	North-East Asian hybrid	Northcentral China, East Asia	SRR5507207	PRJNA379859	Male	9.82	Yes
Bashan_XZ2	Bashan	Bos taurus x Bos indicus	North-East Asian hybrid	Northcentral China, East Asia	SRR5507206	PRJNA379859	Male	8.15	Yes
Bashan_XZ3	Bashan	Bos taurus x Bos indicus	North-East Asian hybrid	Northcentral China, East Asia	SRR5507205	PRJNA379859	Male	9.24	Yes
BeltedGalloway-SAMN05803879	Belted Galloway	Bos taurus	North European Taurine	Scotland, North Europe	SAMN05803879	PRJNA238491	Female	14.02	Yes
BeltedGalloway-SAMN05803880	Belted Galloway	Bos taurus	North European Taurine	Scotland, North Europe	SAMN05803880	PRJNA238491	Female	13.05	Yes
Bohai-BH1	Bohai Black	Bos taurus x Bos indicus	North-East Asian hybrid	Northcentral China, East Asia	SRR5507227	PRJNA379859	Male	7.95	Yes
Bohai-BH4	Bohai Black	Bos taurus x Bos indicus	North-East Asian hybrid	Northcentral China, East Asia	SRR5507225	PRJNA379859	Male	9.09	Yes
Bohai-BH5	Bohai Black	Bos taurus x Bos indicus	North-East Asian hybrid	Northcentral China, East Asia	SRR5507224	PRJNA379859	Male	8.78	Yes
Bohai-BH8	Bohai Black	Bos taurus x Bos indicus	North-East Asian hybrid	Northcentral China, East Asia	SRR5507223	PRJNA379859	Female	7.92	Yes
Boran-SRR3546727	Boran	Bos taurus x Bos indicus	African hybrid	East Africa	SRR3546727	PRJNA312138	Female	7.71	Removed due to missingness
Boran-SRR3546777	Boran	Bos taurus x Bos indicus	African hybrid	East Africa	SRR3546777	PRJNA312138	Female	7.79	Removed due to missingness
Boran-SRR3546787	Boran	Bos taurus x Bos indicus	African hybrid	East Africa	SRR3546787	PRJNA312138	Female	8.19	Removed due to missingness
Boskarin-SRR8426534	Boskarin	Bos taurus	North European Taurine	Croatia, Central Europe	SRR8426534	PRJNA514237	Male	8.09	Yes
Brahman-SRR6650022	Brahman	Bos indicus	India-Pakistan indicine	India/USA	SRR6650022	PRJNA432125	Male	14.44	Yes
Brahman-SRR6650023	Brahman	Bos indicus	India-Pakistan indicine	India/USA	SRR6650023	PRJNA432125	Male	14.48	Yes
Brahman-SRR6650031	Brahman	Bos indicus	India-Pakistan indicine	India/USA	SRR6650031	PRJNA432125	Male	16.1	Yes
BrownSwiss-ERR1746314	Brown Swiss	Bos taurus	North European Taurine	Switzerland, Central Europe	ERR1746314	PRJEB18113	Female	13.74	Yes
BrownSwiss-ERR1746315	Brown Swiss	Bos taurus	North European Taurine	Switzerland, Central Europe	ERR1746315	PRJEB18113	Female	14.68	Yes
BrownSwiss-ERR1746326	Brown Swiss	Bos taurus	North European Taurine	Switzerland, Central Europe	ERR1746326	PRJEB18113	Female	24.41	Removed due to relatedness
BrownSwiss-ERR1747023	Brown Swiss	Bos taurus	North European Taurine	Switzerland, Central Europe	ERR1747023	PRJEB18113	Female	15.22	Yes
BrownSwiss-ERR1766310	Brown Swiss	Bos taurus	North European Taurine	Switzerland, Central Europe	ERR1766310	PRJEB18113	Male	14.4	Yes
Chaidamu-SRR5507271	Chaidamu Yellow Cattle	Bos taurus	North-East Asian taurine	Northern China, East Asia	SRR5507271	PRJNA379859	Male	8.77	Removed due to relatedness
Chaidamu-SRR5507272	Chaidamu Yellow Cattle	Bos taurus	North-East Asian taurine	Northern China, East Asia	SRR5507272	PRJNA379859	Male	10.67	Yes
Charolais-SRR1343169	Charolais	Bos taurus	South-Central European taurine	France, South Europe	SRR1343169	PRJNA176557	Male	8.84	Yes
Charolais-SRR1348584	Charolais	Bos taurus	South-Central European taurine	France, South Europe	SRR1348584	PRJNA176557	Male	8.73	Yes
Charolais-SRR1355254	Charolais	Bos taurus	South-Central European taurine	France, South Europe	SRR1355254	PRJNA176557	Male	8.55	Yes
Charolais-SRR1355258	Charolais	Bos taurus	South-Central European taurine	France, South Europe	SRR1355258	PRJNA176557	Male	14.1	Yes
Chianina-SAMN05216091	Chianina	Bos taurus	South-Central European taurine	Italy, Southern Europe	SAMN05216091	PRJNA324822	Male	11.29	Yes
Dabieshan-SRR5507191	Dabieshan	Bos taurus x Bos indicus	North-East Asian hybrid	China, East Asian	SRR5507191	PRJNA379859	Male	11.28	Yes
Dabieshan-SRR5507192	Dabieshan	Bos taurus x Bos indicus	North-East Asian hybrid	China, East Asian	SRR5507192	PRJNA379859	Male	8.66	Yes
Devon-SRR1346378	Devon	Bos taurus	North European Taurine	England, North Europe	SRR1346378	PRJNA176557	Male	10.17	Yes
Dexter-SAMN05803883	Dexter	Bos taurus	North European Taurine	Ireland, North Europe	SAMN05803883	PRJNA238491	Male	14.32	Yes
Dexter-SAMN05803888	Dexter	Bos taurus	North European Taurine	Ireland, North Europe	SAMN05803888	PRJNA238491	Female	12.5	Yes
Finncattle-ERR2734942	Finncattle	Bos taurus	South-Central European taurine	Finland, Central Europe	ERR2734942	PRJEB28185	Female	9.54	Yes
Finncattle-ERR2734943	Finncattle	Bos taurus	South-Central European taurine	Finland, Central Europe	ERR2734943	PRJEB28185	Female	9.39	Yes
Finncattle-ERR2734944	Finncattle	Bos taurus	South-Central European taurine	Finland, Central Europe	ERR2734944	PRJEB28185	Female	9.15	Yes
Finncattle-ERR2734945	Finncattle	Bos taurus	South-Central European taurine	Finland, Central Europe	ERR2734945	PRJEB28185	Female	9.59	Yes
Finncattle-ERR2734946	Finncattle	Bos taurus	South-Central European taurine	Finland, Central Europe	ERR2734946	PRJEB28185	Female	9.34	Yes
Finncattle-ERR2734948	Finncattle	Bos taurus	South-Central European taurine	Finland, Central Europe	ERR2734948	PRJEB28185	Female	9.33	Yes
Finncattle-ERR2734949	Finncattle	Bos taurus	South-Central European taurine	Finland, Central Europe	ERR2734949	PRJEB28185	Female	9.29	Yes
Finncattle-ERR2734950	Finncattle	Bos taurus	South-Central European taurine	Finland, Central Europe	ERR2734950	PRJEB28185	Female	8.76	Yes
Finncattle-ERR2734951	Finncattle	Bos taurus	South-Central European taurine	Finland, Central Europe	ERR2734951	PRJEB28185	Female	8.81	Yes
Gelbvieh-SRR1346388	Gelbvieh	Bos taurus	South-Central European taurine	Germany, Central Europe	SRR1346388	PRJNA176557	Male	9.43	Yes
Gelbvieh-SRR1348575	Gelbvieh	Bos taurus	South-Central European taurine	Germany, Central Europe	SRR1348575	PRJNA176557	Male	10.07	Yes
Gelbvieh-SRR1355236	Gelbvieh	Bos taurus	South-Central European taurine	Germany, Central Europe	SRR1355236	PRJNA176557	Male	12.1	Yes
Gelbvieh-SRR1365112	Gelbvieh	Bos taurus	South-Central European taurine	Germany, Central Europe	SRR1365112	PRJNA176557	Male	12.21	Yes
Gir-SRR2016752	Gir	Bos indicus	India-Pakistan indicine	India	SRR2016752	PRJNA277147	Male	11.26	Yes
Gourounsi-ERR4494254	Gourounsi	Bos taurus	African taurine	Burkina Faso, Africa	ERR4494254	PRJEB39924	Female	30.42	Yes
Gourounsi-ERR4494255	Gourounsi	Bos taurus	African taurine	Burkina Faso, Africa	ERR4494255	PRJEB39924	Female	27.16	Yes
Gourounsi-ERR4494323	Gourounsi	Bos taurus	African taurine	Burkina Faso, Africa	ERR4494323	PRJEB39924	Female	33.67	Yes
Hanwoo-SRR934415	Hanwoo	Bos taurus	North-East Asian taurine	Korea, East Asia	SRR934415	PRJNA210519	Male	10.19	Yes
Hanwoo-SRR934417	Hanwoo	Bos taurus	North-East Asian taurine	Korea, East Asia	SRR934417	PRJNA210519	Male	9.82	Yes
Hanwoo-SRR934418	Hanwoo	Bos taurus	North-East Asian taurine	Korea, East Asia	SRR934418	PRJNA210519	Male	10.21	Yes
Hanwoo-SRR934419	Hanwoo	Bos taurus	North-East Asian taurine	Korea, East Asia	SRR934419	PRJNA210519	Male	9.93	Yes
Hanwoo-SRR934432	Hanwoo	Bos taurus	North-East Asian taurine	Korea, East Asia	SRR934432	PRJNA210519	Male	10.8	Yes
Har03	Hariana	Bos indicus	India-Pakistan indicine	Pakistan/India	SRS3120723	PRJNA379859	Female	29.85	Yes
Hereford-SRR1365124	Hereford	Bos taurus	North European Taurine	England, North Europe	SRR1365124	PRJNA176557	Male	13.27	Yes
Hereford-SRR1365126	Hereford	Bos taurus	North European Taurine	England, North Europe	SRR1365126	PRJNA176557	Male	13.48	Yes
Hereford-SRR1365128	Hereford	Bos taurus	North European Taurine	England, North Europe	SRR1365128	PRJNA176557	Male	13.1	Yes
Hereford-SRR1365131	Hereford	Bos taurus	North European Taurine	England, North Europe	SRR1365131	PRJNA176557	Male	13.92	Yes
Hereford-SRR1365137	Hereford	Bos taurus	North European Taurine	England, North Europe	SRR1365137	PRJNA176557	Male	10.98	Yes
High2-ERR3305587	Highland	Bos taurus	North European Taurine	Scotland, North Europe	ERR3305587	PRJEB31621	Male	32.72	Yes
Holstein-SRR1346386	Holstein	Bos taurus	North European Taurine	Netherlands, North Europe	SRR1346386	PRJNA176557	Male	10.31	Yes
Holstein-SRR1348583	Holstein	Bos taurus	North European Taurine	Netherlands, North Europe	SRR1348583	PRJNA176557	Male	18.57	Yes
Holstein-SRR1425129	Holstein	Bos taurus	North European Taurine	Netherlands, North Europe	SRR1425129	PRJNA176557	Male	13.64	Yes
Holstein-SRR1425133	Holstein	Bos taurus	North European Taurine	Netherlands, North Europe	SRR1425133	PRJNA176557	Male	13.68	Yes
Holstein-SRR1425144	Holstein	Bos taurus	North European Taurine	Netherlands, North Europe	SRR1425144	PRJNA176557	Male	14.22	Yes
Jersey-SRR3497161	Jersey	Bos taurus	South-Central European taurine	Jersey - Channel Islands	SRR3497161	PRJNA318089	Male	12.46	Yes
Jersey-SRR3497162	Jersey	Bos taurus	South-Central European taurine	Jersey - Channel Islands	SRR3497162	PRJNA318089	Female	13.35	Yes
Jersey-SRR3497451	Jersey	Bos taurus	South-Central European taurine	Jersey - Channel Islands	SRR3497451	PRJNA318089	Female	10.46	Yes
Jersey-SRR3497462	Jersey	Bos taurus	South-Central European taurine	Jersey - Channel Islands	SRR3497462	PRJNA318089	Male	10.51	Yes
Jersey-SRR3497464	Jersey	Bos taurus	South-Central European taurine	Jersey - Channel Islands	SRR3497464	PRJNA318089	Female	9.93	Removed due to relatedness
Jersey-SRR3497465	Jersey	Bos taurus	South-Central European taurine	Jersey - Channel Islands	SRR3497465	PRJNA318089	Female	11.5	Removed due to relatedness
Jersey-SRR3497466	Jersey	Bos taurus	South-Central European taurine	Jersey - Channel Islands	SRR3497466	PRJNA318089	Male	12.19	Removed due to relatedness
Jersey-SRR3497467	Jersey	Bos taurus	South-Central European taurine	Jersey - Channel Islands	SRR3497467	PRJNA318089	Female	13.2	Yes
Jersey-SRR3497611	Jersey	Bos taurus	South-Central European taurine	Jersey - Channel Islands	SRR3497611	PRJNA318089	Male	11.49	Yes
Jersey-SRR3497613	Jersey	Bos taurus	South-Central European taurine	Jersey - Channel Islands	SRR3497613	PRJNA318089	Female	13.29	Removed due to relatedness
Jiangxi-SRR5507284	Guangfeng/Jiangxi	Bos indicus	South Chinese indicine	Southeast China, East Asia	SRR5507284	PRJNA379859	Male	8.22	Removed due to missingness
Jiangxi-SRR5507285	Guangfeng/Jiangxi	Bos indicus	South Chinese indicine	Southeast China, East Asia	SRR5507285	PRJNA379859	Male	9.11	Yes
Jiangxi-SRR5507286	Guangfeng/Jiangxi	Bos indicus	South Chinese indicine	Southeast China, East Asia	SRR5507286	PRJNA379859	Male	8.31	Yes
Jian-SRR5507281	Jian	Bos indicus	South Chinese indicine	Southeast China, East Asia	SRR5507281	PRJNA379859	Male	8.87	Yes
Jian-SRR5507282	Jian	Bos indicus	South Chinese indicine	Southeast China, East Asia	SRR5507282	PRJNA379859	Male	9.84	Yes
Jiaxian-JX10M	Jiaxian Red	Bos taurus x Bos indicus	North-East Asian hybrid	Northcentral China, East Asia	SRR5507230	PRJNA379859	Male	9.45	Yes
Jiaxian-JX1M	Jiaxian Red	Bos taurus x Bos indicus	North-East Asian hybrid	Northcentral China, East Asia	SRR5507232	PRJNA379859	Male	9.63	Yes
Jiaxian-JX21	Jiaxian Red	Bos taurus x Bos indicus	North-East Asian hybrid	Northcentral China, East Asia	SRR5507228	PRJNA379859	Male	9.56	Yes
Jiaxian-JX6M	Jiaxian Red	Bos taurus x Bos indicus	North-East Asian hybrid	Northcentral China, East Asia	SRR5507229	PRJNA379859	Male	11.99	Yes
Jiaxian-JX8M	Jiaxian Red	Bos taurus x Bos indicus	North-East Asian hybrid	Northcentral China, East Asia	SRR5507231	PRJNA379859	Male	10.44	Yes
Kazakh-HSK1	Kazakh	Bos taurus	North-East Asia taurine	Northwest China, East Asia	SRR5507257	PRJNA379859	Male	9.21	Yes
Kazakh-HSK25	Kazakh	Bos taurus	North-East Asia taurine	Northwest China, East Asia	SRR5507260	PRJNA379859	Male	11.2	Yes
Kazakh-HSK26	Kazakh	Bos taurus	North-East Asia taurine	Northwest China, East Asia	SRR5507255	PRJNA379859	Male	8.9	Yes
Kazakh-HSK29	Kazakh	Bos taurus	North-East Asia taurine	Northwest China, East Asia	SRR5507254	PRJNA379859	Male	8.48	Yes
Kazakh-HSK8	Kazakh	Bos taurus	North-East Asia taurine	Northwest China, East Asia	SRR5507256	PRJNA379859	Male	9.74	Yes
Kenana-SRR3694651	Kenana	Bos taurus x Bos indicus	African hybrid	Sudan, East Africa	SRR3694651	PRJNA312138	Female	8.16	Removed due to missingness
Kenana-SRR3694652	Kenana	Bos taurus x Bos indicus	African hybrid	Sudan, East Africa	SRR3694652	PRJNA312138	Female	8.3	Yes
Kenana-SRR3694653	Kenana	Bos taurus x Bos indicus	African hybrid	Sudan, East Africa	SRR3694653	PRJNA312138	Female	8.29	Yes
Kenana-SRR3694654	Kenana	Bos taurus x Bos indicus	African hybrid	Sudan, East Africa	SRR3694654	PRJNA312138	Female	7.97	Removed due to missingness
Kenana-SRR3694655	Kenana	Bos taurus x Bos indicus	African hybrid	Sudan, East Africa	SRR3694655	PRJNA312138	Female	8.15	Yes
Laguna-ERR3293557	Lagune	Bos taurus	African Taurine	Benin, West/Central Africa	ERR3293557	PRJEB31621	Male	20.74	Yes
Limia-SRR8426539	Limia	Bos taurus	South-Central European taurine	Spain, South Europe	SRR8426539	PRJNA514237	Male	7.89	Removed due to missingness
Limousin-SRR1365134	Limousin	Bos taurus	South-Central European taurine	France, South Europe	SRR1365134	PRJNA176557	Male	10.36	Yes
Limousin-SRR1365136	Limousin	Bos taurus	South-Central European taurine	France, South Europe	SRR1365136	PRJNA176557	Male	10.13	Yes
Lingnan-SXLN13	Lingnan/Linnan	Bos taurus x Bos indicus	North-East Asian hybrid	Northcentral China, East Asia	SRR5507222	PRJNA379859	Male	9.4	Yes
Lingnan-SXLN19	Lingnan/Linnan	Bos taurus x Bos indicus	North-East Asian hybrid	Northcentral China, East Asia	SRR5507220	PRJNA379859	Male	8	Yes
Lingnan-SXLN26	Lingnan/Linnan	Bos taurus x Bos indicus	North-East Asian hybrid	Northcentral China, East Asia	SRR5507219	PRJNA379859	Male	8.3	Yes
Lingnan-SXLN6	Lingnan/Linnan	Bos taurus x Bos indicus	North-East Asian hybrid	Northcentral China, East Asia	SRR5507215	PRJNA379859	Male	8.32	Yes
Luxi-LX78	Luxi	Bos taurus x Bos indicus	North-East Asian hybrid	Northcentral China, East Asia	SRR5507242	PRJNA379859	Male	9.44	Yes
Luxi-LX79	Luxi	Bos taurus x Bos indicus	North-East Asian hybrid	Northcentral China, East Asia		SRR5507241	Male	8.66	Removed due to relatedness
Luxi-LX80	Luxi	Bos taurus x Bos indicus	North-East Asian hybrid	Northcentral China, East Asia	SRR5507240	PRJNA379859	Male	7.73	Yes
Luxi-LX85	Luxi	Bos taurus x Bos indicus	North-East Asian hybrid	Northcentral China, East Asia	SRR5507238	PRJNA379859	Male	8.76	Yes
MaineAnjou-SRR1355238	Maine Anjou	Bos taurus	South-Central European taurine	France, South Europe	SRR1355238	PRJNA176557	Male	11.01	Yes
MaineAnjou-SRR1355245	Maine Anjou	Bos taurus	South-Central European taurine	France, South Europe	SRR1355245	PRJNA176557	Male	12.33	Yes
MaineAnjou-SRR1355259	Maine-Anjou / Rouge des Pres	Bos taurus	South-Central European taurine	France, South Europe	SRR1355259	PRJNA176557	Male	14.16	Yes
MaineAnjou-SRR1365108	Maine Anjou	Bos taurus	South-Central European taurine	France, South Europe	SRR1365108	PRJNA176557	Male	11.95	Yes
MaineAnjou-SRR1365125	Maine Anjou	Bos taurus	South-Central European taurine	France, South Europe	SRR1365125	PRJNA176557	Male	12.98	Yes
Maremmana-SRR8426543	Maremmana	Bos taurus	South-Central European taurine	Italy, South Europe	SRR8426543	PRJNA514237	Female	8.54	Yes
Maremmana-SRR8426544	Maremmana	Bos taurus	South-Central European taurine	Italy, South Europe	SRR8426544	PRJNA514237	Male	8.28	Removed due to missingness
Mishima01	Mishima	Bos taurus	North-East Asian taurine	Japan, East Asia	DRR001774, DRR001772, DRR001762	PRJDB2660	Female	8.06	Removed due to missingness
Mishima05	Mishima	Bos taurus	North-East Asian taurine	Japan, East Asia	DRR001775, DRR001782, DRR001768	PRJDB2660	Female	8.2	Removed due to missingness
Mishima06	Mishima	Bos taurus	North-East Asian taurine	Japan, East Asia	DRR001769, DRR001776, DRR001779	PRJDB2660	Female	9.6	Yes
Mishima07	Mishima	Bos taurus	North-East Asian taurine	Japan, East Asia	DRR001780 , DRR001777, DRR001770	PRJDB2660	Female	8.8	Removed due to missingness
Mishima08	Mishima	Bos taurus	North-East Asian taurine	Japan, East Asia	DRR001771, DRR001778, DRR001781	PRJDB2660	Male	8.35	Removed due to missingness
Mongolian-MG12	Mongolian	Bos taurus	North-East Asian taurine	Northwest China, East Asia	SRR5507265	PRJNA379859	Male	10.79	Yes
Mongolian-MG14	Mongolian	Bos taurus	North-East Asian taurine	Northwest China, East Asia	SRR10809660	PRJNA379859	Male	10.03	Yes
Mongolian-MG17	Mongolian	Bos taurus	North-East Asian taurine	Northwest China, East Asia	SRR10809657	PRJNA379859	Male	10.16	Yes
Mongolian-MG35	Mongolian	Bos taurus	North-East Asian taurine	Northwest China, East Asia	SRR5507262	PRJNA379859	Male	10.46	Removed due to relatedness
Mongolian-MG37	Mongolian	Bos taurus	North-East Asian taurine	Northwest China, East Asia	SRR5507261	PRJNA379859	Male	9.1	Yes
Montbeliarde-ERR883694	Montbeliarde	Bos taurus	South-Central European taurine	France, South Europe	ERR883694	PRJEB9343	Male	8.07	Removed due to missingness
Montbeliarde-ERR883698	Montbeliarde	Bos taurus	South-Central European taurine	France, South Europe	ERR883698	PRJEB9343	Male	8.5	Yes
Montbeliarde-ERR883699	Montbeliarde	Bos taurus	South-Central European taurine	France, South Europe	ERR883699	PRJEB9343	Male	9.2	Yes
Montbeliarde-ERR883701	Montbeliarde	Bos taurus	South-Central European taurine	France, South Europe	ERR883701	PRJEB9343	Male	8.52	Yes
Muturu-SRR5630649	Muturu	Bos taurus	African taurine	West Africa	SRR5630649	PRJNA386202	Female	8.05	Removed due to missingness
Muturu-SRR5630650	Muturu	Bos taurus	African taurine	West Africa	SRR5630650	PRJNA386202	Female	7.64	Removed due to missingness
Nanyang-SRR5507236	Nanyang	Bos taurus	North-East Asian taurine	China	SRR5507236	PRJNA379859	Male	7.96	Removed due to missingness
Nanyang-SRR5507237	Nanyang	Bos taurus	North-East Asian taurine	China	SRR5507237	PRJNA379859	Female	8.81	Yes
Ndama-SRR3693373	Ndama	Bos taurus	African taurine	Nigeria, West Africa	SRR3693373	PRJNA312138	Female	7.9	Removed due to missingness
Ndama-SRR3693420	Ndama	Bos taurus	African taurine	Nigeria, West Africa	SRR3693420	PRJNA312138	Female	8.14	Yes
Ndama-SRR3694478	Ndama	Bos taurus	African taurine	Nigeria, West Africa	SRR3694478	PRJNA312138	Female	8.44	Yes
Ndama-SRR3694578	Ndama	Bos taurus	African taurine	Nigeria, West Africa	SRR3694578	PRJNA312138	Female	8.21	Yes
Normande-ERR883704	Normande	Bos taurus	South-Central European taurine	France, South Europe	ERR883704	PRJEB9343	Male	9.87	Yes
Normande-ERR883705	Normande	Bos taurus	South-Central European taurine	France, South Europe	ERR883705	PRJEB9343	Male	7.71	Removed due to missingness
Normande-ERR883714	Normande	Bos taurus	South-Central European taurine	France, South Europe	ERR883714	PRJEB9343	Male	9.04	Yes
Ogaden-SRR3225526	Ogaden	Bos taurus x Bos indicus	African hybrid	Ethiopia, Africa	SRR3225526	PRJNA312138	Female	8.35	Yes
Ogaden-SRR3234542	Ogaden	Bos taurus x Bos indicus	African hybrid	Ethiopia, Africa	SRR3234542	PRJNA312138	Female	7.8	Removed due to missingness
Ogaden-SRR3490689	Ogaden	Bos taurus x Bos indicus	African hybrid	Ethiopia, Africa	SRR3490689	PRJNA312138	Female	7.91	Removed due to missingness
Ogaden-SRR3491019	Ogaden	Bos taurus x Bos indicus	African hybrid	Ethiopia, Africa	SRR3491019	PRJNA312138	Female	8.1	Yes
Pajuna-SRR8426541	Pajuna	Bos taurus	South-Central European taurine	Spain, South Europe	SRR8426541	PRJNA514237	Male	8.43	Yes
Pajuna-SRR8426542	Pajuna	Bos taurus	South-Central European taurine	Spain, South Europe	SRR8426542	PRJNA514237	Male	8.29	Yes
Podolica-SRR8426536	Podolica	Bos taurus	South-Central European taurine	Italy, South Europe	SRR8426536	PRJNA514237	Female	7.6	Removed due to missingness
Rashoki-ERR454987	Rashoki	Bos taurus x Bos indicus	Southwest Asian hybrid	Iran, Southwest Asia	ERR454987	PRJEB5462	Female	10.51	Yes
Rashoki-ERR454988	Rashoki	Bos taurus x Bos indicus	Southwest Asian hybrid	Iran, Southwest Asia	ERR454988	PRJEB5462	Female	9.33	Yes
Rashoki-ERR454989	Rashoki	Bos taurus x Bos indicus	Southwest Asian hybrid	Iran, Southwest Asia	ERR454989	PRJEB5462	Female	11.13	Yes
Rashoki-ERR454991	Rashoki	Bos taurus x Bos indicus	Southwest Asian hybrid	Iran, Southwest Asia	ERR454991	PRJEB5462	Female	12.4	Yes
Rashoki-ERR454992	Rashoki	Bos taurus x Bos indicus	Southwest Asian hybrid	Iran, Southwest Asia	ERR454992	PRJEB5462	Female	10.72	Yes
Sayaguesa-SRR8426537	Sayaguesa	Bos taurus	South-Central European taurine	Spain, South Europe	SRR8426537	PRJNA514237	Female	7.7	Removed due to missingness
Sayaguesa-SRR8426538	Sayaguesa	Bos taurus	South-Central European taurine	Spain, South Europe	SRR8426538	PRJNA514237	Female	8.45	Yes
ScottishHighland-ERR1747025	Highland	Bos taurus	North European Taurine	Scotland, North Europe	ERR1747025	PRJEB18113	Female	12.58	Yes
ScottishHighland-ERR1747043	Highland	Bos taurus	North European Taurine	Scotland, North Europe	ERR1747043	PRJEB18113	Female	10.87	Yes
Sha3b	Sahiwal	Bos indicus	India-Pakistan indicine	Pakistan/India	SRS3120722	PRJNA379859	Female	17.9	Yes
Shorthorm-SAMN05216073	Shorthorm	Bos taurus	North European Taurine	England, North Europe	SAMN05216073	PRJNA324822	Male	9.17	Yes
Sikia-ERR3293559	Sikia	Bos taurus	South-Central European taurine	Greece, South Europe	ERR3293559	PRJEB31621	Female	17.37	Yes
Simmental-SRR1525700	Simmental	Bos taurus	North European Taurine	Switzerland, Central Europe	SRR1525700	PRJNA256210	Male	10.77	Yes
Simmental-SRR1525701	Simmental	Bos taurus	North European Taurine	Switzerland, Central Europe	SRR1525701	PRJNA256210	Male	10.47	Yes
Simmental-SRR1525702	Simmental	Bos taurus	North European Taurine	Switzerland, Central Europe	SRR1525702	PRJNA256210	Male	11.53	Yes
Simmental-SRR1525703	Simmental	Bos taurus	North European Taurine	Switzerland, Central Europe	SRR1525703	PRJNA256210	Male	12.88	Yes
Simmental-SRR1525705	Simmental	Bos taurus	North European Taurine	Switzerland, Central Europe	SRR1525705	PRJNA256210	Male	11.66	Yes
Somba2-ERR3305591	Somba	Bos taurus	African taurine	Benin, West/Central Africa	ERR3305591	PRJEB31621	Female	28.37	Yes
Thar1	Tharparkar	Bos indicus	India-Pakistan indicine	Pakistan/India	SRS3120724	PRJNA379859	Female	14.05	Yes
Wagyu-ERR3293561	Wagyu	Bos taurus	North-East Asian taurine	Japan, East Asia	ERR3293561	PRJEB31621	Male	15.84	Yes
Wannan-WN10	Wannan	Bos indicus	South Chinese indicine	Southeast China, East Asia	SRR5507196	PRJNA379859	Male	8.58	Yes
Wannan-WN11	Wannan	Bos indicus	South Chinese indicine	Southeast China, East Asia	SRR5507195	PRJNA379859	Male	10.06	Yes
Wannan-WN4	Wannan	Bos indicus	South Chinese indicine	Southeast China, East Asia	SRR5507199	PRJNA379859	Male	18.86	Yes
Wannan-WN8	Wannan	Bos indicus	South Chinese indicine	Southeast China, East Asia	SRR5507198	PRJNA379859	Male	19.06	Yes
Wannan-WN9	Wannan	Bos indicus	South Chinese indicine	Southeast China, East Asia	SRR5507197	PRJNA379859	Male	8.27	Yes
Xizang11	Tibetan	Bos taurus	North-East Asian taurine	Tibet, East Asia	SRR5507243	PRJNA379859	Male	11.28	Yes
Xizang17	Tibetan	Bos taurus	North-East Asian taurine	Tibet, East Asia	SRR5507251	PRJNA379859	Male	8.4	Removed due to relatedness
Xizang19	Tibetan	Bos taurus	North-East Asian taurine	Tibet, East Asia	SRR5507245	PRJNA379859	Male	9.01	Yes
Xizang21	Tibetan	Bos taurus	North-East Asian taurine	Tibet, East Asia	SRR5507247	PRJNA379859	Male	9.52	Yes
Xizang27	Tibetan	Bos taurus	North-East Asian taurine	Tibet, East Asia	SRR5507250	PRJNA379859	Male	8.08	Removed due to missingness
Yakutian-ERR2734952	Yakutian	Bos taurus	North-East Asian taurine	Sakha, Russia	ERR2734952	PRJEB28185	Male	9.29	Yes
Yakutian-ERR2734953	Yakutian	Bos taurus	North-East Asian taurine	Sakha, Russia	ERR2734953	PRJEB28185	Female	9.17	Yes
Yakutian-ERR2734954	Yakutian	Bos taurus	North-East Asian taurine	Sakha, Russia	ERR2734954	PRJEB28185	Female	9	Yes
Yakutian-ERR2734955	Yakutian	Bos taurus	North-East Asian taurine	Sakha, Russia	ERR2734955	PRJEB28185	Female	9.23	Yes
Yakutian-ERR2734956	Yakutian	Bos taurus	North-East Asian taurine	Sakha, Russia	ERR2734956	PRJEB28185	Female	8.67	Yes
Yanbian-A83	Yanbian	Bos taurus	North-East Asian taurine	Northeast China, East Asia	SAMN06698973	PRJNA379859	Female	8.46	Yes
